# Supplementary material for: The Role of Early Growth Response 1 (EGR1) in Brain Plasticity and Neuropsychiatric Disorders
Source: Front Behav Neurosci. 2017 Mar 6;11:35. doi: 10.3389/fnbeh.2017.00035 (PMC5337695; doi:10.3389/fnbeh.2017.00035)
Supplement: Supplementary file 1 [file DataSheet_1.csv]

Supplementary Table S1. List of all EGR1 peaks from the ENCODE dataset.
seqnames	start	end	width	strand	Name	Score	annotation	geneChr	geneStart	geneEnd	geneLength	geneStrand	geneId	distanceToTSS	EnsemblID	Symbol	Description
chr1	1310525	1310809	285	*	Egr1_peak_1	1000	Promoter (<=1kb)	1	1309110	1310818	1709	2	54998	9	ENSG00000175756	AURKAIP1	aurora kinase A interacting protein 1
chr1	25558811	25559262	452	*	Egr1_peak_2	312	Promoter (<=1kb)	1	25548767	25559013	10247	2	25949	0	ENSG00000117614	SYF2	SYF2 pre-mRNA splicing factor
chr1	28573636	28573879	244	*	Egr1_peak_3	161	Distal Intergenic	1	28562602	28564616	2015	1	93974	11034	ENSG00000130770	ATPIF1	ATPase inhibitory factor 1
chr1	39452571	39452707	137	*	Egr1_peak_4	587	Distal Intergenic	1	39456916	39471737	14822	1	79647	-4209	ENSG00000174574	AKIRIN1	akirin 1
chr1	42205170	42205409	240	*	Egr1_peak_5	184	Intron (uc001cgz.4/59269, intron 8 of 8)	1	41944446	41950344	5899	2	1907	-254826	ENSG00000127129	EDN2	endothelin 2
chr1	44302199	44302438	240	*	Egr1_peak_6	807	Intron (uc009vwu.1/6487, intron 5 of 7)	1	44398992	44402912	3921	1	9048	-96554	ENSG00000117407	ARTN	artemin
chr1	117047157	117047396	240	*	Egr1_peak_7	165	Distal Intergenic	1	117057156	117113715	56560	2	965	66319	ENSG00000116815	CD58	CD58 molecule
chr1	150208301	150208568	268	*	Egr1_peak_8	391	Promoter (<=1kb)	1	150190717	150208504	17788	2	81611	0	ENSG00000143401	ANP32E	acidic nuclear phosphoprotein 32 family member E
chr1	153878473	153878655	183	*	Egr1_peak_9	571	Intron (uc001fdb.4/57459, intron 10 of 10)	1	153777203	153895451	118249	2	57459	16796	ENSG00000143614	GATAD2B	GATA zinc finger domain containing 2B
chr1	235549	235792	244	*	Egr1_peak_10	154	Distal Intergenic	1	134773	140566	5794	2	729737	-94983	NA	LOC729737	uncharacterized LOC729737
chr1	713931	714226	296	*	Egr1_peak_11	273	Promoter (<=1kb)	1	700245	714068	13824	2	100288069	0	NA	LOC100288069	uncharacterized LOC100288069
chr1	762982	763100	119	*	Egr1_peak_12	415	Promoter (<=1kb)	1	762971	794826	31856	1	643837	11	ENSG00000228794	LINC01128	long intergenic non-protein coding RNA 1128
chr1	778216	778459	244	*	Egr1_peak_13	274	Exon (uc031pjj.1/643837, exon 3 of 3)	1	762971	794826	31856	1	643837	15245	ENSG00000228794	LINC01128	long intergenic non-protein coding RNA 1128
chr1	805112	805355	244	*	Egr1_peak_14	322	Intron (uc001abt.4/284593, intron 1 of 2)	1	803451	812182	8732	2	284593	6827	ENSG00000230368	FAM41C	family with sequence similarity 41 member C
chr1	811170	811343	174	*	Egr1_peak_15	561	Promoter (<=1kb)	1	803451	812182	8732	2	284593	839	ENSG00000230368	FAM41C	family with sequence similarity 41 member C
chr1	811499	811867	369	*	Egr1_peak_16	699	Promoter (<=1kb)	1	803451	812182	8732	2	284593	315	ENSG00000230368	FAM41C	family with sequence similarity 41 member C
chr1	833820	834063	244	*	Egr1_peak_17	279	Distal Intergenic	1	852953	854817	1865	2	100130417	20754	ENSG00000223764	LOC100130417	uncharacterized LOC100130417
chr1	839866	840235	370	*	Egr1_peak_18	854	Distal Intergenic	1	852953	854817	1865	2	100130417	14582	ENSG00000223764	LOC100130417	uncharacterized LOC100130417
chr1	846620	846863	244	*	Egr1_peak_19	168	Exon (uc001abu.1/uc001abu.1, exon 1 of 2)	1	852953	854817	1865	2	100130417	7954	ENSG00000223764	LOC100130417	uncharacterized LOC100130417
chr1	852084	852254	171	*	Egr1_peak_20	567	Promoter (2-3kb)	1	852953	854817	1865	2	100130417	2563	ENSG00000223764	LOC100130417	uncharacterized LOC100130417
chr1	853067	853310	244	*	Egr1_peak_21	178	Promoter (1-2kb)	1	852953	854817	1865	2	100130417	1507	ENSG00000223764	LOC100130417	uncharacterized LOC100130417
chr1	856382	856728	347	*	Egr1_peak_22	1000	Promoter (1-2kb)	1	852953	854817	1865	2	100130417	-1565	ENSG00000223764	LOC100130417	uncharacterized LOC100130417
chr1	858910	859032	123	*	Egr1_peak_23	308	Promoter (1-2kb)	1	860530	879961	19432	1	148398	-1498	ENSG00000187634	SAMD11	sterile alpha motif domain containing 11
chr1	859554	859736	183	*	Egr1_peak_24	605	Promoter (<=1kb)	1	860530	879961	19432	1	148398	-794	ENSG00000187634	SAMD11	sterile alpha motif domain containing 11
chr1	870920	871038	119	*	Egr1_peak_25	441	Intron (uc001abv.1/148398, intron 4 of 4)	1	860530	879961	19432	1	148398	10390	ENSG00000187634	SAMD11	sterile alpha motif domain containing 11
chr1	875522	875946	425	*	Egr1_peak_26	1000	Intron (uc001abw.1/148398, intron 7 of 13)	1	860530	879961	19432	1	148398	14992	ENSG00000187634	SAMD11	sterile alpha motif domain containing 11
chr1	877087	877615	529	*	Egr1_peak_27	1000	5' UTR	1	860530	879961	19432	1	148398	16557	ENSG00000187634	SAMD11	sterile alpha motif domain containing 11
chr1	879216	879491	276	*	Egr1_peak_28	178	Exon (uc001abw.1/148398, exon 14 of 14)	1	879583	894679	15097	2	26155	15188	ENSG00000188976	NOC2L	NOC2 like nucleolar associated transcriptional repressor
chr1	880312	880395	84	*	Egr1_peak_29	343	Intron (uc031pkq.1/26155, intron 1 of 4)	1	879583	894679	15097	2	26155	14284	ENSG00000188976	NOC2L	NOC2 like nucleolar associated transcriptional repressor
chr1	896126	896309	184	*	Egr1_peak_30	492	Promoter (<=1kb)	1	895967	901099	5133	1	339451	159	ENSG00000187961	KLHL17	kelch like family member 17
chr1	896628	896903	276	*	Egr1_peak_31	318	Promoter (<=1kb)	1	895967	901099	5133	1	339451	661	ENSG00000187961	KLHL17	kelch like family member 17
chr1	901545	901637	93	*	Egr1_peak_32	252	Promoter (<=1kb)	1	901877	910484	8608	1	84069	-240	ENSG00000187583	PLEKHN1	pleckstrin homology domain containing N1
chr1	901748	901991	244	*	Egr1_peak_33	219	Promoter (<=1kb)	1	901877	910484	8608	1	84069	0	ENSG00000187583	PLEKHN1	pleckstrin homology domain containing N1
chr1	902237	902480	244	*	Egr1_peak_34	158	Promoter (<=1kb)	1	901877	910484	8608	1	84069	360	ENSG00000187583	PLEKHN1	pleckstrin homology domain containing N1
chr1	913392	913635	244	*	Egr1_peak_35	191	Intron (uc001ach.2/84808, intron 2 of 4)	1	910579	917473	6895	2	84808	3838	ENSG00000187642	PERM1	PPARGC1 and ESRR induced regulator, muscle 1
chr1	933988	934164	177	*	Egr1_peak_36	624	Promoter (1-2kb)	1	934342	935552	1211	2	57801	1388	ENSG00000188290	HES4	hes family bHLH transcription factor 4
chr1	934492	934720	229	*	Egr1_peak_37	663	Promoter (<=1kb)	1	934342	935552	1211	2	57801	832	ENSG00000188290	HES4	hes family bHLH transcription factor 4
chr1	934913	935156	244	*	Egr1_peak_38	177	Promoter (<=1kb)	1	934342	935552	1211	2	57801	396	ENSG00000188290	HES4	hes family bHLH transcription factor 4
chr1	935478	935723	246	*	Egr1_peak_39	1000	Promoter (<=1kb)	1	934342	935552	1211	2	57801	0	ENSG00000188290	HES4	hes family bHLH transcription factor 4
chr1	937023	937110	88	*	Egr1_peak_40	331	Promoter (1-2kb)	1	934342	935552	1211	2	57801	-1471	ENSG00000188290	HES4	hes family bHLH transcription factor 4
chr1	940057	940300	244	*	Egr1_peak_41	161	Distal Intergenic	1	934342	935552	1211	2	57801	-4505	ENSG00000188290	HES4	hes family bHLH transcription factor 4
chr1	948677	948920	244	*	Egr1_peak_42	226	Promoter (<=1kb)	1	948847	949919	1073	1	9636	0	ENSG00000187608	ISG15	ISG15 ubiquitin-like modifier
chr1	954902	955065	164	*	Egr1_peak_43	453	Promoter (<=1kb)	1	955503	991499	35997	1	375790	-438	ENSG00000188157	AGRN	agrin
chr1	955876	956115	240	*	Egr1_peak_44	948	Promoter (<=1kb)	1	955503	991499	35997	1	375790	373	ENSG00000188157	AGRN	agrin
chr1	956523	956766	244	*	Egr1_peak_45	352	Promoter (1-2kb)	1	955503	991499	35997	1	375790	1020	ENSG00000188157	AGRN	agrin
chr1	960094	960369	276	*	Egr1_peak_46	226	Intron (uc001ack.2/375790, intron 2 of 35)	1	955503	991499	35997	1	375790	4591	ENSG00000188157	AGRN	agrin
chr1	966621	966860	240	*	Egr1_peak_47	370	Intron (uc001ack.2/375790, intron 2 of 35)	1	955503	991499	35997	1	375790	11118	ENSG00000188157	AGRN	agrin
chr1	968533	968774	242	*	Egr1_peak_48	521	Intron (uc001ack.2/375790, intron 2 of 35)	1	955503	991499	35997	1	375790	13030	ENSG00000188157	AGRN	agrin
chr1	976087	976330	244	*	Egr1_peak_49	197	Exon (uc001ack.2/375790, exon 4 of 36)	1	955503	991499	35997	1	375790	20584	ENSG00000188157	AGRN	agrin
chr1	976506	976624	119	*	Egr1_peak_50	383	Exon (uc001ack.2/375790, exon 5 of 36)	1	955503	991499	35997	1	375790	21003	ENSG00000188157	AGRN	agrin
chr1	979875	980118	244	*	Egr1_peak_51	228	Intron (uc001ack.2/375790, intron 12 of 35)	1	955503	991499	35997	1	375790	24372	ENSG00000188157	AGRN	agrin
chr1	986080	986319	240	*	Egr1_peak_52	250	Exon (uc001ack.2/375790, exon 30 of 36)	1	1007126	1009687	2562	2	401934	23368	ENSG00000237330	RNF223	ring finger protein 223
chr1	991607	991850	244	*	Egr1_peak_53	207	Distal Intergenic	1	1007126	1009687	2562	2	401934	17837	ENSG00000237330	RNF223	ring finger protein 223
chr1	993339	993547	209	*	Egr1_peak_54	639	Distal Intergenic	1	1007126	1009687	2562	2	401934	16140	ENSG00000237330	RNF223	ring finger protein 223
chr1	993747	993997	251	*	Egr1_peak_55	1000	Distal Intergenic	1	1007126	1009687	2562	2	401934	15690	ENSG00000237330	RNF223	ring finger protein 223
chr1	994930	995173	244	*	Egr1_peak_56	236	Exon (uc009vjs.1/uc009vjs.1, exon 1 of 5)	1	1007126	1009687	2562	2	401934	14514	ENSG00000237330	RNF223	ring finger protein 223
chr1	999241	999484	244	*	Egr1_peak_57	150	Intron (uc001acl.1/uc001acl.1, intron 3 of 3)	1	1007126	1009687	2562	2	401934	10203	ENSG00000237330	RNF223	ring finger protein 223
chr1	999674	999977	304	*	Egr1_peak_58	1000	Intron (uc001acl.1/uc001acl.1, intron 3 of 3)	1	1007126	1009687	2562	2	401934	9710	ENSG00000237330	RNF223	ring finger protein 223
chr1	1003480	1003668	189	*	Egr1_peak_59	726	Distal Intergenic	1	1007126	1009687	2562	2	401934	6019	ENSG00000237330	RNF223	ring finger protein 223
chr1	1004140	1004395	256	*	Egr1_peak_60	318	Downstream (2-3kb)	1	1007126	1009687	2562	2	401934	5292	ENSG00000237330	RNF223	ring finger protein 223
chr1	1004643	1005019	377	*	Egr1_peak_61	452	Downstream (2-3kb)	1	1007126	1009687	2562	2	401934	4668	ENSG00000237330	RNF223	ring finger protein 223
chr1	1005321	1005564	244	*	Egr1_peak_62	232	Downstream (1-2kb)	1	1007126	1009687	2562	2	401934	4123	ENSG00000237330	RNF223	ring finger protein 223
chr1	1008796	1008895	100	*	Egr1_peak_63	353	Promoter (<=1kb)	1	1007126	1009687	2562	2	401934	792	ENSG00000237330	RNF223	ring finger protein 223
chr1	1015067	1015342	276	*	Egr1_peak_64	1000	Downstream (1-2kb)	1	1007126	1009687	2562	2	401934	-5380	ENSG00000237330	RNF223	ring finger protein 223
chr1	1015865	1016108	244	*	Egr1_peak_65	279	Downstream (1-2kb)	1	1007126	1009687	2562	2	401934	-6178	ENSG00000237330	RNF223	ring finger protein 223
chr1	1051493	1051959	467	*	Egr1_peak_66	902	Promoter (<=1kb)	1	1017198	1051736	34539	2	54991	0	ENSG00000131591	C1orf159	chromosome 1 open reading frame 159
chr1	1057533	1057772	240	*	Egr1_peak_67	142	Distal Intergenic	1	1017198	1051736	34539	2	54991	-5797	ENSG00000131591	C1orf159	chromosome 1 open reading frame 159
chr1	1064835	1065114	280	*	Egr1_peak_68	221	Distal Intergenic	1	1072397	1079434	7038	1	254099	-7283	ENSG00000223823	LINC01342	long intergenic non-protein coding RNA 1342
chr1	1070864	1071107	244	*	Egr1_peak_69	273	Promoter (1-2kb)	1	1072397	1079434	7038	1	254099	-1290	ENSG00000223823	LINC01342	long intergenic non-protein coding RNA 1342
chr1	1072122	1072397	276	*	Egr1_peak_70	129	Promoter (<=1kb)	1	1072397	1079434	7038	1	254099	0	ENSG00000223823	LINC01342	long intergenic non-protein coding RNA 1342
chr1	1072726	1072965	240	*	Egr1_peak_71	227	Promoter (<=1kb)	1	1072397	1079434	7038	1	254099	329	ENSG00000223823	LINC01342	long intergenic non-protein coding RNA 1342
chr1	1076987	1077230	244	*	Egr1_peak_72	155	Intron (uc001acv.3/254099, intron 2 of 2)	1	1072397	1079434	7038	1	254099	4590	ENSG00000223823	LINC01342	long intergenic non-protein coding RNA 1342
chr1	1077797	1077933	137	*	Egr1_peak_73	268	Intron (uc001acv.3/254099, intron 2 of 2)	1	1072397	1079434	7038	1	254099	5400	ENSG00000223823	LINC01342	long intergenic non-protein coding RNA 1342
chr1	1092807	1093050	244	*	Egr1_peak_74	206	Distal Intergenic	1	1102484	1102578	95	1	406984	-9434	ENSG00000207730	MIR200B	microRNA 200b
chr1	1101279	1101522	244	*	Egr1_peak_75	393	Promoter (<=1kb)	1	1102484	1102578	95	1	406984	-962	ENSG00000207730	MIR200B	microRNA 200b
chr1	1116946	1117064	119	*	Egr1_peak_76	404	Intron (uc001acy.2/254173, intron 8 of 15)	1	1109286	1133313	24028	1	254173	7660	ENSG00000162571	TTLL10	tubulin tyrosine ligase like 10
chr1	1120442	1120681	240	*	Egr1_peak_77	818	3' UTR	1	1109286	1133313	24028	1	254173	11156	ENSG00000162571	TTLL10	tubulin tyrosine ligase like 10
chr1	1120990	1121233	244	*	Egr1_peak_78	158	3' UTR	1	1109286	1133313	24028	1	254173	11704	ENSG00000162571	TTLL10	tubulin tyrosine ligase like 10
chr1	1127251	1127494	244	*	Egr1_peak_79	252	Intron (uc001acy.2/254173, intron 13 of 15)	1	1138888	1142089	3202	2	8784	14595	ENSG00000186891	TNFRSF18	tumor necrosis factor receptor superfamily member 18
chr1	1136763	1137076	314	*	Egr1_peak_80	1000	Downstream (1-2kb)	1	1138888	1142089	3202	2	8784	5013	ENSG00000186891	TNFRSF18	tumor necrosis factor receptor superfamily member 18
chr1	1138378	1138621	244	*	Egr1_peak_81	203	Downstream (<1kb)	1	1138888	1142089	3202	2	8784	3468	ENSG00000186891	TNFRSF18	tumor necrosis factor receptor superfamily member 18
chr1	1141983	1142222	240	*	Egr1_peak_82	209	Promoter (<=1kb)	1	1138888	1142089	3202	2	8784	0	ENSG00000186891	TNFRSF18	tumor necrosis factor receptor superfamily member 18
chr1	1142475	1142730	256	*	Egr1_peak_83	257	Promoter (<=1kb)	1	1138888	1142089	3202	2	8784	-386	ENSG00000186891	TNFRSF18	tumor necrosis factor receptor superfamily member 18
chr1	1143451	1143694	244	*	Egr1_peak_84	198	Promoter (1-2kb)	1	1138888	1142089	3202	2	8784	-1362	ENSG00000186891	TNFRSF18	tumor necrosis factor receptor superfamily member 18
chr1	1143899	1144142	244	*	Egr1_peak_85	188	Promoter (1-2kb)	1	1138888	1142089	3202	2	8784	-1810	ENSG00000186891	TNFRSF18	tumor necrosis factor receptor superfamily member 18
chr1	1144352	1144597	246	*	Egr1_peak_86	1000	Promoter (2-3kb)	1	1138888	1142089	3202	2	8784	-2263	ENSG00000186891	TNFRSF18	tumor necrosis factor receptor superfamily member 18
chr1	1148340	1148579	240	*	Egr1_peak_87	144	Promoter (<=1kb)	1	1146706	1149548	2843	2	7293	969	ENSG00000186827	TNFRSF4	tumor necrosis factor receptor superfamily member 4
chr1	1161000	1161275	276	*	Egr1_peak_88	182	Intron (uc001adh.4/51150, intron 5 of 6)	1	1152288	1167447	15160	2	51150	6172	ENSG00000078808	SDF4	stromal cell derived factor 4
chr1	1164363	1164633	271	*	Egr1_peak_89	1000	Promoter (2-3kb)	1	1152288	1167447	15160	2	51150	2814	ENSG00000078808	SDF4	stromal cell derived factor 4
chr1	1167262	1167537	276	*	Egr1_peak_90	1000	Promoter (<=1kb)	1	1152288	1167447	15160	2	51150	0	ENSG00000078808	SDF4	stromal cell derived factor 4
chr1	1179719	1179962	244	*	Egr1_peak_91	176	Promoter (2-3kb)	1	1177826	1182102	4277	2	388581	2140	ENSG00000184163	FAM132A	family with sequence similarity 132 member A
chr1	1182039	1182278	240	*	Egr1_peak_92	161	Promoter (<=1kb)	1	1177826	1182102	4277	2	388581	0	ENSG00000184163	FAM132A	family with sequence similarity 132 member A
chr1	1209136	1209411	276	*	Egr1_peak_93	982	Promoter (<=1kb)	1	1189292	1209234	19943	2	118424	0	ENSG00000160087	UBE2J2	ubiquitin conjugating enzyme E2, J2
chr1	1219291	1219530	240	*	Egr1_peak_94	1000	5' UTR	1	1215816	1227409	11594	1	6339	3475	ENSG00000162572	SCNN1D	sodium channel epithelial 1 delta subunit
chr1	1223325	1223568	244	*	Egr1_peak_95	172	Exon (uc001adt.1/6339, exon 12 of 18)	1	1215816	1227409	11594	1	6339	7509	ENSG00000162572	SCNN1D	sodium channel epithelial 1 delta subunit
chr1	1225660	1225903	244	*	Egr1_peak_96	189	Exon (uc001adt.1/6339, exon 13 of 18)	1	1215816	1227409	11594	1	6339	9844	ENSG00000162572	SCNN1D	sodium channel epithelial 1 delta subunit
chr1	1229339	1229470	132	*	Egr1_peak_97	360	Exon (uc001ady.2/116983, exon 12 of 14)	1	1215816	1227409	11594	1	6339	13523	ENSG00000162572	SCNN1D	sodium channel epithelial 1 delta subunit
chr1	1241905	1242148	244	*	Egr1_peak_98	154	Promoter (1-2kb)	1	1243994	1247057	3064	1	126789	-1846	ENSG00000169972	PUSL1	pseudouridylate synthase-like 1
chr1	1242762	1243012	251	*	Egr1_peak_99	598	Promoter (<=1kb)	1	1243994	1247057	3064	1	126789	-982	ENSG00000169972	PUSL1	pseudouridylate synthase-like 1
chr1	1243261	1243506	246	*	Egr1_peak_100	283	Promoter (<=1kb)	1	1243994	1247057	3064	1	126789	-488	ENSG00000169972	PUSL1	pseudouridylate synthase-like 1
chr1	1243602	1243956	355	*	Egr1_peak_101	355	Promoter (<=1kb)	1	1243994	1247057	3064	1	126789	-38	ENSG00000169972	PUSL1	pseudouridylate synthase-like 1
chr1	1244029	1244242	214	*	Egr1_peak_102	493	Promoter (<=1kb)	1	1243994	1247057	3064	1	126789	35	ENSG00000169972	PUSL1	pseudouridylate synthase-like 1
chr1	1244948	1245061	114	*	Egr1_peak_103	419	Promoter (<=1kb)	1	1227764	1244989	17226	2	116983	0	ENSG00000131584	ACAP3	ArfGAP with coiled-coil, ankyrin repeat and PH domains 3
chr1	1250945	1251119	175	*	Egr1_peak_104	560	5' UTR	1	1227764	1244989	17226	2	116983	-5956	ENSG00000131584	ACAP3	ArfGAP with coiled-coil, ankyrin repeat and PH domains 3
chr1	1253690	1253933	244	*	Egr1_peak_105	249	Intron (uc001aee.2/54973, intron 13 of 16)	1	1246965	1260067	13103	2	54973	6134	ENSG00000127054	CPSF3L	cleavage and polyadenylation specific factor 3-like
chr1	1260029	1260274	246	*	Egr1_peak_106	212	Promoter (<=1kb)	1	1246965	1260067	13103	2	54973	0	ENSG00000127054	CPSF3L	cleavage and polyadenylation specific factor 3-like
chr1	1266215	1266458	244	*	Egr1_peak_107	226	Promoter (<=1kb)	1	1266726	1269844	3119	1	83756	-268	ENSG00000169962	TAS1R3	taste 1 receptor member 3
chr1	1268220	1268463	244	*	Egr1_peak_108	200	Promoter (1-2kb)	1	1266726	1269844	3119	1	83756	1494	ENSG00000169962	TAS1R3	taste 1 receptor member 3
chr1	1270325	1270605	281	*	Egr1_peak_109	230	Downstream (<1kb)	1	1266726	1269844	3119	1	83756	3599	ENSG00000169962	TAS1R3	taste 1 receptor member 3
chr1	1283320	1283563	244	*	Egr1_peak_110	224	Promoter (<=1kb)	1	1270658	1284492	13835	2	1855	929	ENSG00000107404	DVL1	dishevelled segment polarity protein 1
chr1	1284639	1285251	613	*	Egr1_peak_111	675	Promoter (<=1kb)	1	1270658	1284492	13835	2	1855	-147	ENSG00000107404	DVL1	dishevelled segment polarity protein 1
chr1	1293876	1294119	244	*	Egr1_peak_112	384	5' UTR	1	1288071	1297157	9087	2	54587	3038	ENSG00000162576	MXRA8	matrix-remodelling associated 8
chr1	1294264	1294507	244	*	Egr1_peak_113	225	Promoter (2-3kb)	1	1288071	1297157	9087	2	54587	2650	ENSG00000162576	MXRA8	matrix-remodelling associated 8
chr1	1310024	1310141	118	*	Egr1_peak_114	429	Promoter (<=1kb)	1	1309110	1310818	1709	2	54998	677	ENSG00000175756	AURKAIP1	aurora kinase A interacting protein 1
chr1	1334134	1334373	240	*	Egr1_peak_115	195	Promoter (<=1kb)	1	1321091	1334718	13628	2	81669	345	ENSG00000221978	CCNL2	cyclin L2
chr1	1334782	1335021	240	*	Egr1_peak_116	410	Promoter (<=1kb)	1	1334910	1337426	2517	1	148413	0	ENSG00000224870	LOC148413	uncharacterized LOC148413
chr1	1342568	1342807	240	*	Egr1_peak_117	386	Promoter (<=1kb)	1	1337276	1342693	5418	2	55052	0	ENSG00000242485	MRPL20	mitochondrial ribosomal protein L20
chr1	1343149	1343392	244	*	Egr1_peak_118	281	Promoter (<=1kb)	1	1337276	1342693	5418	2	55052	-456	ENSG00000242485	MRPL20	mitochondrial ribosomal protein L20
chr1	1358318	1358561	244	*	Egr1_peak_119	192	Promoter (1-2kb)	1	1353800	1356824	3025	2	441869	-1494	ENSG00000235098	ANKRD65	ankyrin repeat domain 65
chr1	1362398	1362641	244	*	Egr1_peak_120	193	Promoter (<=1kb)	1	1361508	1363167	1660	1	643965	890	ENSG00000205116	TMEM88B	transmembrane protein 88B
chr1	1363184	1363300	117	*	Egr1_peak_121	343	Promoter (1-2kb)	1	1361508	1363167	1660	1	643965	1676	ENSG00000205116	TMEM88B	transmembrane protein 88B
chr1	1368607	1368778	172	*	Egr1_peak_122	665	Promoter (2-3kb)	1	1370903	1378262	7360	1	64856	-2125	ENSG00000179403	VWA1	von Willebrand factor A domain containing 1
chr1	1370870	1371108	239	*	Egr1_peak_123	1000	Promoter (<=1kb)	1	1370903	1378262	7360	1	64856	0	ENSG00000179403	VWA1	von Willebrand factor A domain containing 1
chr1	1376314	1376589	276	*	Egr1_peak_124	347	3' UTR	1	1370903	1378262	7360	1	64856	5411	ENSG00000179403	VWA1	von Willebrand factor A domain containing 1
chr1	1376597	1376772	176	*	Egr1_peak_125	641	3' UTR	1	1370903	1378262	7360	1	64856	5694	ENSG00000179403	VWA1	von Willebrand factor A domain containing 1
chr1	1397681	1397924	244	*	Egr1_peak_126	192	Intron (uc001aft.2/219293, intron 10 of 11)	1	1407164	1444689	37526	1	83858	-9240	ENSG00000160072	ATAD3B	ATPase family, AAA domain containing 3B
chr1	1406907	1407146	240	*	Egr1_peak_127	525	Promoter (<=1kb)	1	1407164	1444689	37526	1	83858	-18	ENSG00000160072	ATAD3B	ATPase family, AAA domain containing 3B
chr1	1417198	1417473	276	*	Egr1_peak_128	305	Intron (uc001afv.3/83858, intron 5 of 15)	1	1407164	1444689	37526	1	83858	10034	ENSG00000160072	ATAD3B	ATPase family, AAA domain containing 3B
chr1	1447195	1447434	240	*	Egr1_peak_129	952	Promoter (<=1kb)	1	1447523	1470067	22545	1	55210	-89	ENSG00000197785	ATAD3A	ATPase family, AAA domain containing 3A
chr1	1478850	1479125	276	*	Egr1_peak_130	144	3' UTR	1	1470158	1475740	5583	2	339453	-3110	ENSG00000205090	TMEM240	transmembrane protein 240
chr1	1510097	1510360	264	*	Egr1_peak_131	661	Promoter (<=1kb)	1	1477053	1510262	33210	2	29101	0	ENSG00000160075	SSU72	SSU72 homolog, RNA polymerase II CTD phosphatase
chr1	1532702	1532845	144	*	Egr1_peak_132	602	Promoter (2-3kb)	1	1533388	1535476	2089	2	643988	2631	ENSG00000228594	C1orf233	chromosome 1 open reading frame 233
chr1	1535415	1535654	240	*	Egr1_peak_133	428	Promoter (<=1kb)	1	1533388	1535476	2089	2	643988	0	ENSG00000228594	C1orf233	chromosome 1 open reading frame 233
chr1	1549677	1549922	246	*	Egr1_peak_134	1000	Promoter (<=1kb)	1	1550795	1565990	15196	1	142678	-873	ENSG00000197530	MIB2	mindbomb E3 ubiquitin protein ligase 2
chr1	1550705	1551005	301	*	Egr1_peak_135	1000	Promoter (<=1kb)	1	1550795	1565990	15196	1	142678	0	ENSG00000197530	MIB2	mindbomb E3 ubiquitin protein ligase 2
chr1	1563302	1563545	244	*	Egr1_peak_136	180	Exon (uc001agg.3/142678, exon 14 of 20)	1	1567560	1570030	2471	1	8510	-4015	ENSG00000189409	MMP23B	matrix metallopeptidase 23B
chr1	1565611	1565850	240	*	Egr1_peak_137	316	Promoter (1-2kb)	1	1567560	1570030	2471	1	8510	-1710	ENSG00000189409	MMP23B	matrix metallopeptidase 23B
chr1	1583419	1583662	244	*	Egr1_peak_138	277	Intron (uc001ags.1/984, intron 14 of 15)	1	1567560	1570030	2471	1	8510	15859	ENSG00000189409	MMP23B	matrix metallopeptidase 23B
chr1	1590549	1590792	244	*	Egr1_peak_139	220	Intron (uc001ags.1/984, intron 14 of 15)	1	1567560	1570030	2471	1	8510	22989	ENSG00000189409	MMP23B	matrix metallopeptidase 23B
chr1	1610383	1610626	244	*	Egr1_peak_140	193	Intron (uc001ags.1/984, intron 14 of 15)	1	1631378	1633247	1870	1	8511	-20752	ENSG00000215914	MMP23A	matrix metallopeptidase 23A (pseudogene)
chr1	1624124	1624367	244	*	Egr1_peak_141	379	5' UTR	1	1631378	1633247	1870	1	8511	-7011	ENSG00000215914	MMP23A	matrix metallopeptidase 23A (pseudogene)
chr1	1624488	1624727	240	*	Egr1_peak_142	150	Intron (uc001ags.1/984, intron 14 of 15)	1	1631378	1633247	1870	1	8511	-6651	ENSG00000215914	MMP23A	matrix metallopeptidase 23A (pseudogene)
chr1	1646604	1646847	244	*	Egr1_peak_143	172	Intron (uc001ags.1/984, intron 15 of 15)	1	1571100	1655775	84676	2	984	8928	ENSG00000248333	CDK11B	cyclin-dependent kinase 11B
chr1	1677761	1678000	240	*	Egr1_peak_144	230	Promoter (<=1kb)	1	1590988	1677438	86451	2	728661	-323	ENSG00000189339	SLC35E2B	solute carrier family 35 member E2B
chr1	1680151	1680264	114	*	Egr1_peak_145	462	Promoter (2-3kb)	1	1590988	1677438	86451	2	728661	-2713	ENSG00000189339	SLC35E2B	solute carrier family 35 member E2B
chr1	1690340	1690583	244	*	Egr1_peak_146	249	Exon (uc001aie.3/65220, exon 5 of 14)	1	1590988	1677438	86451	2	728661	-12902	ENSG00000189339	SLC35E2B	solute carrier family 35 member E2B
chr1	1709653	1709847	195	*	Egr1_peak_147	196	Promoter (1-2kb)	1	1682671	1711508	28838	2	65220	1661	ENSG00000008130	NADK	NAD kinase
chr1	1709911	1710144	234	*	Egr1_peak_148	617	Promoter (1-2kb)	1	1682671	1711508	28838	2	65220	1364	ENSG00000008130	NADK	NAD kinase
chr1	1710423	1710698	276	*	Egr1_peak_149	830	Promoter (<=1kb)	1	1682671	1711508	28838	2	65220	810	ENSG00000008130	NADK	NAD kinase
chr1	1711546	1711666	121	*	Egr1_peak_150	528	Promoter (<=1kb)	1	1682671	1711508	28838	2	65220	-38	ENSG00000008130	NADK	NAD kinase
chr1	1711929	1712168	240	*	Egr1_peak_151	579	Promoter (<=1kb)	1	1682671	1711508	28838	2	65220	-421	ENSG00000008130	NADK	NAD kinase
chr1	1712993	1713236	244	*	Egr1_peak_152	210	Promoter (1-2kb)	1	1682671	1711508	28838	2	65220	-1485	ENSG00000008130	NADK	NAD kinase
chr1	1713674	1713861	188	*	Egr1_peak_153	732	Promoter (2-3kb)	1	1682671	1711508	28838	2	65220	-2166	ENSG00000008130	NADK	NAD kinase
chr1	1744673	1744916	244	*	Egr1_peak_154	202	Intron (uc001aif.3/2782, intron 7 of 11)	1	1682671	1711508	28838	2	65220	-33165	ENSG00000008130	NADK	NAD kinase
chr1	1821722	1821965	244	*	Egr1_peak_155	156	Promoter (<=1kb)	1	1716725	1822526	105802	2	2782	561	ENSG00000078369	GNB1	G protein subunit beta 1
chr1	1822394	1822679	286	*	Egr1_peak_156	1000	Promoter (<=1kb)	1	1716725	1822526	105802	2	2782	0	ENSG00000078369	GNB1	G protein subunit beta 1
chr1	1823077	1823316	240	*	Egr1_peak_157	458	Promoter (<=1kb)	1	1716725	1822526	105802	2	2782	-551	ENSG00000078369	GNB1	G protein subunit beta 1
chr1	1828752	1828995	244	*	Egr1_peak_158	222	Distal Intergenic	1	1716725	1822526	105802	2	2782	-6226	ENSG00000078369	GNB1	G protein subunit beta 1
chr1	1839983	1840226	244	*	Egr1_peak_159	248	Distal Intergenic	1	1846266	1848733	2468	1	163688	-6040	ENSG00000169885	CALML6	calmodulin like 6
chr1	1840657	1840900	244	*	Egr1_peak_160	189	Distal Intergenic	1	1846266	1848733	2468	1	163688	-5366	ENSG00000169885	CALML6	calmodulin like 6
chr1	1850672	1851200	529	*	Egr1_peak_161	1000	Promoter (<=1kb)	1	1849029	1850740	1712	2	339456	0	ENSG00000178821	TMEM52	transmembrane protein 52
chr1	1886350	1886625	276	*	Egr1_peak_162	159	3' UTR	1	1849029	1850740	1712	2	339456	-35610	ENSG00000178821	TMEM52	transmembrane protein 52
chr1	1906321	1906596	276	*	Egr1_peak_163	184	Intron (uc001aim.1/85452, intron 12 of 17)	1	1884752	1935276	50525	2	85452	28680	ENSG00000142609	CFAP74	cilia and flagella associated protein 74
chr1	1920852	1920934	83	*	Egr1_peak_164	372	Intron (uc001aim.1/85452, intron 16 of 17)	1	1884752	1935276	50525	2	85452	14342	ENSG00000142609	CFAP74	cilia and flagella associated protein 74
chr1	1934996	1935239	244	*	Egr1_peak_165	333	Promoter (<=1kb)	1	1884752	1935276	50525	2	85452	37	ENSG00000142609	CFAP74	cilia and flagella associated protein 74
chr1	1946535	1946778	244	*	Egr1_peak_166	209	Intron (uc001aio.1/uc001aio.1, intron 1 of 1)	1	1950768	1962192	11425	1	2563	-3990	ENSG00000187730	GABRD	gamma-aminobutyric acid type A receptor delta subunit
chr1	1950653	1950896	244	*	Egr1_peak_167	192	Promoter (<=1kb)	1	1950768	1962192	11425	1	2563	0	ENSG00000187730	GABRD	gamma-aminobutyric acid type A receptor delta subunit
chr1	1951042	1951281	240	*	Egr1_peak_168	1000	Promoter (<=1kb)	1	1950768	1962192	11425	1	2563	274	ENSG00000187730	GABRD	gamma-aminobutyric acid type A receptor delta subunit
chr1	1953658	1953901	244	*	Egr1_peak_169	253	Promoter (2-3kb)	1	1950768	1962192	11425	1	2563	2890	ENSG00000187730	GABRD	gamma-aminobutyric acid type A receptor delta subunit
chr1	1962033	1962158	126	*	Egr1_peak_170	443	3' UTR	1	1950768	1962192	11425	1	2563	11265	ENSG00000187730	GABRD	gamma-aminobutyric acid type A receptor delta subunit
chr1	2011610	2011885	276	*	Egr1_peak_171	205	Intron (uc001aiq.3/5590, intron 4 of 17)	1	1981909	2116834	134926	1	5590	29701	ENSG00000067606	PRKCZ	protein kinase C zeta
chr1	2016570	2016813	244	*	Egr1_peak_172	269	Intron (uc001aiq.3/5590, intron 4 of 17)	1	1981909	2116834	134926	1	5590	34661	ENSG00000067606	PRKCZ	protein kinase C zeta
chr1	2019856	2020099	244	*	Egr1_peak_173	194	Intron (uc001aiq.3/5590, intron 4 of 17)	1	1981909	2116834	134926	1	5590	37947	ENSG00000067606	PRKCZ	protein kinase C zeta
chr1	2063652	2063788	137	*	Egr1_peak_174	606	Intron (uc001aiq.3/5590, intron 4 of 17)	1	2115899	2139172	23274	2	199990	75384	ENSG00000162585	FAAP20	Fanconi anemia core complex associated protein 20
chr1	2064734	2064830	97	*	Egr1_peak_175	175	Intron (uc001aiq.3/5590, intron 4 of 17)	1	2115899	2139172	23274	2	199990	74342	ENSG00000162585	FAAP20	Fanconi anemia core complex associated protein 20
chr1	2064919	2065211	293	*	Egr1_peak_176	1000	Intron (uc001aiq.3/5590, intron 4 of 17)	1	2115899	2139172	23274	2	199990	73961	ENSG00000162585	FAAP20	Fanconi anemia core complex associated protein 20
chr1	2074103	2074346	244	*	Egr1_peak_177	230	Intron (uc001aiq.3/5590, intron 5 of 17)	1	2115899	2139172	23274	2	199990	64826	ENSG00000162585	FAAP20	Fanconi anemia core complex associated protein 20
chr1	2092461	2092704	244	*	Egr1_peak_178	211	Intron (uc001aiq.3/5590, intron 10 of 17)	1	2115899	2139172	23274	2	199990	46468	ENSG00000162585	FAAP20	Fanconi anemia core complex associated protein 20
chr1	2113385	2113660	276	*	Egr1_peak_179	212	Exon (uc001aiu.1/uc001aiu.1, exon 1 of 1)	1	2115899	2139172	23274	2	199990	25512	ENSG00000162585	FAAP20	Fanconi anemia core complex associated protein 20
chr1	2120982	2121150	169	*	Egr1_peak_180	650	3' UTR	1	2115899	2139172	23274	2	199990	18022	ENSG00000162585	FAAP20	Fanconi anemia core complex associated protein 20
chr1	2121958	2122201	244	*	Egr1_peak_181	303	Exon (uc001aiz.2/uc001aiz.2, exon 1 of 1)	1	2115899	2139172	23274	2	199990	16971	ENSG00000162585	FAAP20	Fanconi anemia core complex associated protein 20
chr1	2125986	2126271	286	*	Egr1_peak_182	1000	5' UTR	1	2115899	2139172	23274	2	199990	12901	ENSG00000162585	FAAP20	Fanconi anemia core complex associated protein 20
chr1	2126412	2126687	276	*	Egr1_peak_183	1000	Intron (uc001aix.2/199990, intron 2 of 7)	1	2115899	2139172	23274	2	199990	12485	ENSG00000162585	FAAP20	Fanconi anemia core complex associated protein 20
chr1	2130625	2130868	244	*	Egr1_peak_184	362	Intron (uc001aix.2/199990, intron 3 of 7)	1	2115899	2139172	23274	2	199990	8304	ENSG00000162585	FAAP20	Fanconi anemia core complex associated protein 20
chr1	2136220	2136326	107	*	Egr1_peak_185	448	Promoter (2-3kb)	1	2115899	2139172	23274	2	199990	2846	ENSG00000162585	FAAP20	Fanconi anemia core complex associated protein 20
chr1	2136629	2136904	276	*	Egr1_peak_186	1000	Promoter (2-3kb)	1	2115899	2139172	23274	2	199990	2268	ENSG00000162585	FAAP20	Fanconi anemia core complex associated protein 20
chr1	2137052	2137208	157	*	Egr1_peak_187	180	Promoter (1-2kb)	1	2115899	2139172	23274	2	199990	1964	ENSG00000162585	FAAP20	Fanconi anemia core complex associated protein 20
chr1	2138837	2139080	244	*	Egr1_peak_188	258	Promoter (<=1kb)	1	2115899	2139172	23274	2	199990	92	ENSG00000162585	FAAP20	Fanconi anemia core complex associated protein 20
chr1	2144138	2144381	244	*	Egr1_peak_189	446	Distal Intergenic	1	2115899	2139172	23274	2	199990	-4966	ENSG00000162585	FAAP20	Fanconi anemia core complex associated protein 20
chr1	2158988	2159249	262	*	Egr1_peak_190	1000	Promoter (<=1kb)	1	2160134	2241652	81519	1	6497	-885	ENSG00000157933	SKI	SKI proto-oncogene
chr1	2163442	2163685	244	*	Egr1_peak_191	229	Intron (uc001aja.4/6497, intron 1 of 6)	1	2160134	2241652	81519	1	6497	3308	ENSG00000157933	SKI	SKI proto-oncogene
chr1	2171813	2172056	244	*	Egr1_peak_192	262	Intron (uc001aja.4/6497, intron 1 of 6)	1	2160134	2241652	81519	1	6497	11679	ENSG00000157933	SKI	SKI proto-oncogene
chr1	2201219	2201494	276	*	Egr1_peak_193	190	Intron (uc001aja.4/6497, intron 1 of 6)	1	2160134	2241652	81519	1	6497	41085	ENSG00000157933	SKI	SKI proto-oncogene
chr1	2204244	2204401	158	*	Egr1_peak_194	470	Intron (uc001aja.4/6497, intron 1 of 6)	1	2160134	2241652	81519	1	6497	44110	ENSG00000157933	SKI	SKI proto-oncogene
chr1	2226971	2227246	276	*	Egr1_peak_195	499	Intron (uc001aja.4/6497, intron 1 of 6)	1	2281853	2284100	2248	2	100129534	56854	ENSG00000269896	LOC100129534	small nuclear ribonucleoprotein polypeptide N pseudogene
chr1	2231940	2232179	240	*	Egr1_peak_196	204	Intron (uc001aja.4/6497, intron 1 of 6)	1	2281853	2284100	2248	2	100129534	51921	ENSG00000269896	LOC100129534	small nuclear ribonucleoprotein polypeptide N pseudogene
chr1	2243958	2244201	244	*	Egr1_peak_197	348	Distal Intergenic	1	2281853	2284100	2248	2	100129534	39899	ENSG00000269896	LOC100129534	small nuclear ribonucleoprotein polypeptide N pseudogene
chr1	2245769	2246044	276	*	Egr1_peak_198	231	Distal Intergenic	1	2281853	2284100	2248	2	100129534	38056	ENSG00000269896	LOC100129534	small nuclear ribonucleoprotein polypeptide N pseudogene
chr1	2246593	2246855	263	*	Egr1_peak_199	662	Distal Intergenic	1	2281853	2284100	2248	2	100129534	37245	ENSG00000269896	LOC100129534	small nuclear ribonucleoprotein polypeptide N pseudogene
chr1	2247794	2248037	244	*	Egr1_peak_200	194	Distal Intergenic	1	2281853	2284100	2248	2	100129534	36063	ENSG00000269896	LOC100129534	small nuclear ribonucleoprotein polypeptide N pseudogene
chr1	2272090	2272365	276	*	Egr1_peak_201	301	Intron (uc001ajb.1/79906, intron 4 of 13)	1	2281853	2284100	2248	2	100129534	11735	ENSG00000269896	LOC100129534	small nuclear ribonucleoprotein polypeptide N pseudogene
chr1	2312518	2312761	244	*	Egr1_peak_202	178	Intron (uc001ajb.1/79906, intron 8 of 13)	1	2252696	2322993	70298	2	79906	10232	ENSG00000116151	MORN1	MORN repeat containing 1
chr1	2319559	2319798	240	*	Egr1_peak_203	200	5' UTR	1	2252696	2322993	70298	2	79906	3195	ENSG00000116151	MORN1	MORN repeat containing 1
chr1	2322645	2322884	240	*	Egr1_peak_204	722	Promoter (<=1kb)	1	2252696	2322993	70298	2	79906	109	ENSG00000116151	MORN1	MORN repeat containing 1
chr1	2323070	2323366	297	*	Egr1_peak_205	180	Promoter (<=1kb)	1	2323214	2336885	13672	1	11079	0	ENSG00000157916	RER1	retention in endoplasmic reticulum sorting receptor 1
chr1	2343482	2343725	244	*	Egr1_peak_206	337	Promoter (<=1kb)	1	2336241	2344010	7770	2	5192	285	ENSG00000157911	PEX10	peroxisomal biogenesis factor 10
chr1	2343877	2344154	278	*	Egr1_peak_207	1000	Promoter (<=1kb)	1	2336241	2344010	7770	2	5192	0	ENSG00000157911	PEX10	peroxisomal biogenesis factor 10
chr1	2344857	2345026	170	*	Egr1_peak_208	623	Promoter (<=1kb)	1	2336241	2344010	7770	2	5192	-847	ENSG00000157911	PEX10	peroxisomal biogenesis factor 10
chr1	2345365	2345608	244	*	Egr1_peak_209	304	Promoter (1-2kb)	1	2336241	2344010	7770	2	5192	-1355	ENSG00000157911	PEX10	peroxisomal biogenesis factor 10
chr1	2378500	2378588	89	*	Egr1_peak_210	373	Distal Intergenic	1	2407754	2436969	29216	1	9651	-29166	ENSG00000149527	PLCH2	phospholipase C eta 2
chr1	2379629	2379872	244	*	Egr1_peak_211	154	Distal Intergenic	1	2407754	2436969	29216	1	9651	-27882	ENSG00000149527	PLCH2	phospholipase C eta 2
chr1	2414059	2414334	276	*	Egr1_peak_212	219	Intron (uc001aji.1/9651, intron 4 of 21)	1	2407754	2436969	29216	1	9651	6305	ENSG00000149527	PLCH2	phospholipase C eta 2
chr1	2414513	2414756	244	*	Egr1_peak_213	158	Intron (uc001aji.1/9651, intron 4 of 21)	1	2407754	2436969	29216	1	9651	6759	ENSG00000149527	PLCH2	phospholipase C eta 2
chr1	2415419	2415655	237	*	Egr1_peak_214	739	Intron (uc001aji.1/9651, intron 4 of 21)	1	2407754	2436969	29216	1	9651	7665	ENSG00000149527	PLCH2	phospholipase C eta 2
chr1	2434349	2434624	276	*	Egr1_peak_215	262	3' UTR	1	2439975	2458035	18061	2	55229	23411	ENSG00000157881	PANK4	pantothenate kinase 4
chr1	2457670	2458149	480	*	Egr1_peak_216	976	Promoter (<=1kb)	1	2439975	2458035	18061	2	55229	0	ENSG00000157881	PANK4	pantothenate kinase 4
chr1	2466421	2466664	244	*	Egr1_peak_217	167	Distal Intergenic	1	2460184	2461684	1501	2	388585	-4737	ENSG00000197921	HES5	hes family bHLH transcription factor 5
chr1	2472416	2472534	119	*	Egr1_peak_218	392	Distal Intergenic	1	2460184	2461684	1501	2	388585	-10732	ENSG00000197921	HES5	hes family bHLH transcription factor 5
chr1	2473194	2473437	244	*	Egr1_peak_219	197	Distal Intergenic	1	2481359	2484284	2926	2	115110	10847	NA	LOC115110	uncharacterized LOC115110
chr1	2476391	2476465	75	*	Egr1_peak_220	390	Distal Intergenic	1	2481359	2484284	2926	2	115110	7819	NA	LOC115110	uncharacterized LOC115110
chr1	2477537	2477699	163	*	Egr1_peak_221	512	Distal Intergenic	1	2481359	2484284	2926	2	115110	6585	NA	LOC115110	uncharacterized LOC115110
chr1	2478038	2478103	66	*	Egr1_peak_222	218	Distal Intergenic	1	2481359	2484284	2926	2	115110	6181	NA	LOC115110	uncharacterized LOC115110
chr1	2478337	2478576	240	*	Egr1_peak_223	502	Downstream (2-3kb)	1	2481359	2484284	2926	2	115110	5708	NA	LOC115110	uncharacterized LOC115110
chr1	2480235	2480438	204	*	Egr1_peak_224	1000	Downstream (<1kb)	1	2481359	2484284	2926	2	115110	3846	NA	LOC115110	uncharacterized LOC115110
chr1	2487392	2487631	240	*	Egr1_peak_225	311	Promoter (<=1kb)	1	2487805	2495267	7463	1	8764	-174	ENSG00000157873	TNFRSF14	tumor necrosis factor receptor superfamily member 14
chr1	2493389	2493628	240	*	Egr1_peak_226	856	3' UTR	1	2486163	2488450	2288	2	100133445	-4939	NA	NA	NA
chr1	2509767	2509975	209	*	Egr1_peak_227	1000	Distal Intergenic	1	2517899	2522908	5010	1	127281	-7924	ENSG00000157870	FAM213B	family with sequence similarity 213 member B
chr1	2517225	2517468	244	*	Egr1_peak_228	288	Promoter (<=1kb)	1	2517899	2522908	5010	1	127281	-431	ENSG00000157870	FAM213B	family with sequence similarity 213 member B
chr1	2517889	2518157	269	*	Egr1_peak_229	665	Promoter (<=1kb)	1	2517899	2522908	5010	1	127281	0	ENSG00000157870	FAM213B	family with sequence similarity 213 member B
chr1	2718241	2718484	244	*	Egr1_peak_230	299	Distal Intergenic	1	2572807	2706230	133424	2	100287898	-12011	ENSG00000215912	TTC34	tetratricopeptide repeat domain 34
chr1	2764632	2764895	264	*	Egr1_peak_231	875	Distal Intergenic	1	2572807	2706230	133424	2	100287898	-58402	ENSG00000215912	TTC34	tetratricopeptide repeat domain 34
chr1	2838679	2838922	244	*	Egr1_peak_232	236	Distal Intergenic	1	2938046	2939467	1422	1	140625	-99124	ENSG00000169717	ACTRT2	actin related protein T2
chr1	3047278	3047387	110	*	Egr1_peak_233	403	Promoter (2-3kb)	1	3044539	3044599	61	1	100422968	2739	NA	MIR4251	microRNA 4251
chr1	3224709	3224952	244	*	Egr1_peak_234	155	Intron (uc001akc.3/63976, intron 3 of 16)	1	3371147	3397677	26531	1	27237	-146195	ENSG00000130762	ARHGEF16	Rho guanine nucleotide exchange factor 16
chr1	3231123	3231366	244	*	Egr1_peak_235	169	Intron (uc001akc.3/63976, intron 3 of 16)	1	3371147	3397677	26531	1	27237	-139781	ENSG00000130762	ARHGEF16	Rho guanine nucleotide exchange factor 16
chr1	3236551	3236794	244	*	Egr1_peak_236	150	Intron (uc001akc.3/63976, intron 3 of 16)	1	3371147	3397677	26531	1	27237	-134353	ENSG00000130762	ARHGEF16	Rho guanine nucleotide exchange factor 16
chr1	3266309	3266552	244	*	Egr1_peak_237	172	Intron (uc001akc.3/63976, intron 3 of 16)	1	3371147	3397677	26531	1	27237	-104595	ENSG00000130762	ARHGEF16	Rho guanine nucleotide exchange factor 16
chr1	3301282	3301525	244	*	Egr1_peak_238	195	Intron (uc001akc.3/63976, intron 3 of 16)	1	3371147	3397677	26531	1	27237	-69622	ENSG00000130762	ARHGEF16	Rho guanine nucleotide exchange factor 16
chr1	3370964	3371024	61	*	Egr1_peak_239	267	Promoter (<=1kb)	1	3371147	3397677	26531	1	27237	-123	ENSG00000130762	ARHGEF16	Rho guanine nucleotide exchange factor 16
chr1	3377039	3377282	244	*	Egr1_peak_240	146	Intron (uc001akg.4/27237, intron 1 of 14)	1	3371147	3397677	26531	1	27237	5892	ENSG00000130762	ARHGEF16	Rho guanine nucleotide exchange factor 16
chr1	3387448	3387665	218	*	Egr1_peak_241	645	Intron (uc001akg.4/27237, intron 6 of 14)	1	3371147	3397677	26531	1	27237	16301	ENSG00000130762	ARHGEF16	Rho guanine nucleotide exchange factor 16
chr1	3388395	3388702	308	*	Egr1_peak_242	1000	Intron (uc001akg.4/27237, intron 6 of 14)	1	3371147	3397677	26531	1	27237	17248	ENSG00000130762	ARHGEF16	Rho guanine nucleotide exchange factor 16
chr1	3389695	3389938	244	*	Egr1_peak_243	165	Exon (uc001akg.4/27237, exon 7 of 15)	1	3371147	3397677	26531	1	27237	18548	ENSG00000130762	ARHGEF16	Rho guanine nucleotide exchange factor 16
chr1	3412707	3412950	244	*	Egr1_peak_244	160	Intron (uc001akk.3/1953, intron 7 of 29)	1	3371147	3397677	26531	1	27237	41560	ENSG00000130762	ARHGEF16	Rho guanine nucleotide exchange factor 16
chr1	3426892	3427135	244	*	Egr1_peak_245	194	Intron (uc001akk.3/1953, intron 23 of 29)	1	3477260	3477354	95	2	693135	50219	ENSG00000207776	MIR551A	microRNA 551a
chr1	3427535	3427778	244	*	Egr1_peak_246	288	Intron (uc001akk.3/1953, intron 24 of 29)	1	3477260	3477354	95	2	693135	49576	ENSG00000207776	MIR551A	microRNA 551a
chr1	3514179	3514424	246	*	Egr1_peak_247	236	Intron (uc001akl.3/1953, intron 35 of 36)	1	3404506	3528059	123554	2	1953	13635	ENSG00000162591	MEGF6	multiple EGF like domains 6
chr1	3530037	3530197	161	*	Egr1_peak_248	732	Promoter (1-2kb)	1	3404506	3528059	123554	2	1953	-1978	ENSG00000162591	MEGF6	multiple EGF like domains 6
chr1	3541425	3541668	244	*	Egr1_peak_249	198	Promoter (<=1kb)	1	3541556	3546694	5139	1	127262	0	ENSG00000158109	TPRG1L	tumor protein p63 regulated 1-like
chr1	3555342	3555601	260	*	Egr1_peak_250	218	Exon (uc001ako.3/49856, exon 4 of 12)	1	3547331	3566671	19341	2	49856	11070	ENSG00000116213	WRAP73	WD repeat containing, antisense to TP73
chr1	3566308	3566547	240	*	Egr1_peak_251	425	Promoter (<=1kb)	1	3547331	3566671	19341	2	49856	124	ENSG00000116213	WRAP73	WD repeat containing, antisense to TP73
chr1	3566612	3566887	276	*	Egr1_peak_252	1000	Promoter (<=1kb)	1	3547331	3566671	19341	2	49856	0	ENSG00000116213	WRAP73	WD repeat containing, antisense to TP73
chr1	3568166	3568441	276	*	Egr1_peak_253	164	Promoter (<=1kb)	1	3569129	3652765	83637	1	7161	-688	ENSG00000078900	TP73	tumor protein p73
chr1	3568664	3568940	277	*	Egr1_peak_254	1000	Promoter (<=1kb)	1	3569129	3652765	83637	1	7161	-189	ENSG00000078900	TP73	tumor protein p73
chr1	3571207	3571450	244	*	Egr1_peak_255	160	Promoter (2-3kb)	1	3569129	3652765	83637	1	7161	2078	ENSG00000078900	TP73	tumor protein p73
chr1	3573364	3573603	240	*	Egr1_peak_256	191	Intron (uc001akp.3/7161, intron 1 of 13)	1	3569129	3652765	83637	1	7161	4235	ENSG00000078900	TP73	tumor protein p73
chr1	3582988	3583257	270	*	Egr1_peak_257	504	Intron (uc001akp.3/7161, intron 1 of 13)	1	3569129	3652765	83637	1	7161	13859	ENSG00000078900	TP73	tumor protein p73
chr1	3585418	3585661	244	*	Egr1_peak_258	150	Intron (uc001akp.3/7161, intron 1 of 13)	1	3569129	3652765	83637	1	7161	16289	ENSG00000078900	TP73	tumor protein p73
chr1	3589738	3589981	244	*	Egr1_peak_259	148	Intron (uc001akp.3/7161, intron 1 of 13)	1	3569129	3652765	83637	1	7161	20609	ENSG00000078900	TP73	tumor protein p73
chr1	3590649	3590888	240	*	Egr1_peak_260	271	Intron (uc001akp.3/7161, intron 1 of 13)	1	3569129	3652765	83637	1	7161	21520	ENSG00000078900	TP73	tumor protein p73
chr1	3593684	3593843	160	*	Egr1_peak_261	677	Intron (uc001akp.3/7161, intron 1 of 13)	1	3569129	3652765	83637	1	7161	24555	ENSG00000078900	TP73	tumor protein p73
chr1	3604586	3604829	244	*	Egr1_peak_262	149	Intron (uc001akp.3/7161, intron 3 of 13)	1	3569129	3652765	83637	1	7161	35457	ENSG00000078900	TP73	tumor protein p73
chr1	3606464	3606739	276	*	Egr1_peak_263	146	Intron (uc001akp.3/7161, intron 3 of 13)	1	3569129	3652765	83637	1	7161	37335	ENSG00000078900	TP73	tumor protein p73
chr1	3633590	3633658	69	*	Egr1_peak_264	321	Intron (uc001akp.3/7161, intron 4 of 13)	1	3652548	3663937	11390	2	57212	30279	ENSG00000227372	TP73-AS1	TP73 antisense RNA 1
chr1	3649368	3649690	323	*	Egr1_peak_265	242	3' UTR	1	3652548	3663937	11390	2	57212	14247	ENSG00000227372	TP73-AS1	TP73 antisense RNA 1
chr1	3663911	3664154	244	*	Egr1_peak_266	258	Promoter (<=1kb)	1	3652548	3663937	11390	2	57212	0	ENSG00000227372	TP73-AS1	TP73 antisense RNA 1
chr1	3688547	3688790	244	*	Egr1_peak_267	216	Promoter (<=1kb)	1	3689334	3692546	3213	1	388588	-544	ENSG00000235169	SMIM1	small integral membrane protein 1 (Vel blood group)
chr1	3689344	3689509	166	*	Egr1_peak_268	383	Promoter (<=1kb)	1	3689334	3692546	3213	1	388588	10	ENSG00000235169	SMIM1	small integral membrane protein 1 (Vel blood group)
chr1	3690851	3690940	90	*	Egr1_peak_269	356	Promoter (1-2kb)	1	3689334	3692546	3213	1	388588	1517	ENSG00000235169	SMIM1	small integral membrane protein 1 (Vel blood group)
chr1	3691367	3691610	244	*	Egr1_peak_270	203	Promoter (2-3kb)	1	3689334	3692546	3213	1	388588	2033	ENSG00000235169	SMIM1	small integral membrane protein 1 (Vel blood group)
chr1	3692079	3692322	244	*	Egr1_peak_271	278	Promoter (2-3kb)	1	3689334	3692546	3213	1	388588	2745	ENSG00000235169	SMIM1	small integral membrane protein 1 (Vel blood group)
chr1	3692594	3692837	244	*	Egr1_peak_272	192	Distal Intergenic	1	3689334	3692546	3213	1	388588	3260	ENSG00000235169	SMIM1	small integral membrane protein 1 (Vel blood group)
chr1	3695152	3695395	244	*	Egr1_peak_273	243	Downstream (1-2kb)	1	3689334	3692546	3213	1	388588	5818	ENSG00000235169	SMIM1	small integral membrane protein 1 (Vel blood group)
chr1	3712117	3712284	168	*	Egr1_peak_274	589	Promoter (<=1kb)	1	3696784	3713068	16285	2	57470	784	ENSG00000130764	LRRC47	leucine rich repeat containing 47
chr1	3713051	3713214	164	*	Egr1_peak_275	638	Promoter (<=1kb)	1	3696784	3713068	16285	2	57470	0	ENSG00000130764	LRRC47	leucine rich repeat containing 47
chr1	3724413	3724657	245	*	Egr1_peak_276	971	Distal Intergenic	1	3696784	3713068	16285	2	57470	-11345	ENSG00000130764	LRRC47	leucine rich repeat containing 47
chr1	3727954	3728197	244	*	Egr1_peak_277	290	Downstream (<1kb)	1	3696784	3713068	16285	2	57470	-14886	ENSG00000130764	LRRC47	leucine rich repeat containing 47
chr1	3739147	3739390	244	*	Egr1_peak_278	215	Intron (uc001aky.2/9731, intron 2 of 21)	1	3696784	3713068	16285	2	57470	-26079	ENSG00000130764	LRRC47	leucine rich repeat containing 47
chr1	3785091	3785358	268	*	Egr1_peak_279	1000	Intron (uc001alb.3/1677, intron 4 of 6)	1	3773845	3801993	28149	1	1677	11246	ENSG00000169598	DFFB	DNA fragmentation factor subunit beta
chr1	3785755	3785998	244	*	Egr1_peak_280	172	Intron (uc001alb.3/1677, intron 4 of 6)	1	3773845	3801993	28149	1	1677	11910	ENSG00000169598	DFFB	DNA fragmentation factor subunit beta
chr1	3786628	3786803	176	*	Egr1_peak_281	746	Intron (uc001alb.3/1677, intron 5 of 6)	1	3773845	3801993	28149	1	1677	12783	ENSG00000169598	DFFB	DNA fragmentation factor subunit beta
chr1	3815939	3816178	240	*	Egr1_peak_282	609	Promoter (<=1kb)	1	3805697	3816857	11161	2	339448	679	ENSG00000198912	C1orf174	chromosome 1 open reading frame 174
chr1	3816349	3816561	213	*	Egr1_peak_283	818	Promoter (<=1kb)	1	3805697	3816857	11161	2	339448	296	ENSG00000198912	C1orf174	chromosome 1 open reading frame 174
chr1	3817289	3817532	244	*	Egr1_peak_284	165	Promoter (<=1kb)	1	3816968	3833879	16912	1	100133612	321	ENSG00000236423	LINC01134	long intergenic non-protein coding RNA 1134
chr1	3823891	3824049	159	*	Egr1_peak_285	645	Intron (uc001alg.3/100133612, intron 2 of 3)	1	3816968	3833879	16912	1	100133612	6923	ENSG00000236423	LINC01134	long intergenic non-protein coding RNA 1134
chr1	3824629	3824740	112	*	Egr1_peak_286	471	Intron (uc001alg.3/100133612, intron 2 of 3)	1	3816968	3833879	16912	1	100133612	7661	ENSG00000236423	LINC01134	long intergenic non-protein coding RNA 1134
chr1	3827910	3828153	244	*	Egr1_peak_287	149	Intron (uc001alg.3/100133612, intron 2 of 3)	1	3816968	3833879	16912	1	100133612	10942	ENSG00000236423	LINC01134	long intergenic non-protein coding RNA 1134
chr1	4054023	4054125	103	*	Egr1_peak_288	444	Distal Intergenic	1	4000672	4012643	11972	1	728716	53351	NA	LINC01346	long intergenic non-protein coding RNA 1346
chr1	4067734	4067834	101	*	Egr1_peak_289	389	Distal Intergenic	1	4000672	4012643	11972	1	728716	67062	NA	LINC01346	long intergenic non-protein coding RNA 1346
chr1	4079787	4080030	244	*	Egr1_peak_290	169	Distal Intergenic	1	4000672	4012643	11972	1	728716	79115	NA	LINC01346	long intergenic non-protein coding RNA 1346
chr1	4087602	4087845	244	*	Egr1_peak_291	812	Distal Intergenic	1	4000672	4012643	11972	1	728716	86930	NA	LINC01346	long intergenic non-protein coding RNA 1346
chr1	4109341	4109584	244	*	Egr1_peak_292	249	Distal Intergenic	1	4000672	4012643	11972	1	728716	108669	NA	LINC01346	long intergenic non-protein coding RNA 1346
chr1	5638028	5638271	244	*	Egr1_peak_293	153	Intron (uc001alp.1/uc001alp.1, intron 2 of 2)	1	5624131	5624203	73	1	100616489	13897	ENSG00000264341	MIR4417	microRNA 4417
chr1	5748684	5748872	189	*	Egr1_peak_294	732	Distal Intergenic	1	5624131	5624203	73	1	100616489	124553	ENSG00000264341	MIR4417	microRNA 4417
chr1	5779307	5779550	244	*	Egr1_peak_295	281	Distal Intergenic	1	5922732	5922801	70	2	100616421	143251	ENSG00000264101	MIR4689	microRNA 4689
chr1	5805854	5806129	276	*	Egr1_peak_296	137	Distal Intergenic	1	5922732	5922801	70	2	100616421	116672	ENSG00000264101	MIR4689	microRNA 4689
chr1	5807638	5807913	276	*	Egr1_peak_297	175	Distal Intergenic	1	5922732	5922801	70	2	100616421	114888	ENSG00000264101	MIR4689	microRNA 4689
chr1	5841262	5841505	244	*	Egr1_peak_298	180	Distal Intergenic	1	5922732	5922801	70	2	100616421	81296	ENSG00000264101	MIR4689	microRNA 4689
chr1	5858429	5858704	276	*	Egr1_peak_299	251	Distal Intergenic	1	5922732	5922801	70	2	100616421	64097	ENSG00000264101	MIR4689	microRNA 4689
chr1	5947532	5947775	244	*	Egr1_peak_300	232	Intron (uc001alq.2/261734, intron 13 of 29)	1	5922732	5922801	70	2	100616421	-24731	ENSG00000264101	MIR4689	microRNA 4689
chr1	5977780	5978023	244	*	Egr1_peak_301	205	Intron (uc001alq.2/261734, intron 19 of 29)	1	5922732	5922801	70	2	100616421	-54979	ENSG00000264101	MIR4689	microRNA 4689
chr1	5996927	5997170	244	*	Egr1_peak_302	268	Intron (uc001alq.2/261734, intron 21 of 29)	1	6052358	6161253	108896	1	8514	-55188	ENSG00000069424	KCNAB2	potassium voltage-gated channel subfamily A regulatory beta subunit 2
chr1	6009530	6009773	244	*	Egr1_peak_303	219	Intron (uc001alq.2/261734, intron 23 of 29)	1	6052358	6161253	108896	1	8514	-42585	ENSG00000069424	KCNAB2	potassium voltage-gated channel subfamily A regulatory beta subunit 2
chr1	6040535	6040703	169	*	Egr1_peak_304	538	Intron (uc001alq.2/261734, intron 28 of 29)	1	6052358	6161253	108896	1	8514	-11655	ENSG00000069424	KCNAB2	potassium voltage-gated channel subfamily A regulatory beta subunit 2
chr1	6051513	6051756	244	*	Egr1_peak_305	296	Promoter (<=1kb)	1	6052358	6161253	108896	1	8514	-602	ENSG00000069424	KCNAB2	potassium voltage-gated channel subfamily A regulatory beta subunit 2
chr1	6052138	6052441	304	*	Egr1_peak_306	252	Promoter (<=1kb)	1	6052358	6161253	108896	1	8514	0	ENSG00000069424	KCNAB2	potassium voltage-gated channel subfamily A regulatory beta subunit 2
chr1	6052642	6052939	298	*	Egr1_peak_307	332	Promoter (<=1kb)	1	5922870	6052533	129664	2	261734	-109	ENSG00000131697	NPHP4	nephronophthisis 4
chr1	6053722	6053965	244	*	Egr1_peak_308	195	Promoter (1-2kb)	1	5922870	6052533	129664	2	261734	-1189	ENSG00000131697	NPHP4	nephronophthisis 4
chr1	6067527	6067626	100	*	Egr1_peak_309	434	Intron (uc009vlv.2/8514, intron 1 of 15)	1	5922870	6052533	129664	2	261734	-14994	ENSG00000131697	NPHP4	nephronophthisis 4
chr1	6095382	6095625	244	*	Egr1_peak_310	186	Intron (uc009vlv.2/8514, intron 1 of 15)	1	5922870	6052533	129664	2	261734	-42849	ENSG00000131697	NPHP4	nephronophthisis 4
chr1	6133307	6133395	89	*	Egr1_peak_311	391	Intron (uc009vlv.2/8514, intron 4 of 15)	1	5922870	6052533	129664	2	261734	-80774	ENSG00000131697	NPHP4	nephronophthisis 4
chr1	6153214	6153457	244	*	Egr1_peak_312	244	Intron (uc009vlv.2/8514, intron 10 of 15)	1	6161847	6240194	78348	2	26038	86737	ENSG00000116254	CHD5	chromodomain helicase DNA binding protein 5
chr1	6165295	6165570	276	*	Egr1_peak_313	181	3' UTR	1	6161847	6240194	78348	2	26038	74624	ENSG00000116254	CHD5	chromodomain helicase DNA binding protein 5
chr1	6165828	6166071	244	*	Egr1_peak_314	295	Intron (uc001alz.2/26038, intron 1 of 20)	1	6161847	6240194	78348	2	26038	74123	ENSG00000116254	CHD5	chromodomain helicase DNA binding protein 5
chr1	6183172	6183415	244	*	Egr1_peak_315	300	Intron (uc001alz.2/26038, intron 10 of 20)	1	6161847	6240194	78348	2	26038	56779	ENSG00000116254	CHD5	chromodomain helicase DNA binding protein 5
chr1	6208889	6209164	276	*	Egr1_peak_316	375	Exon (uc001amb.2/26038, exon 9 of 42)	1	6161847	6240194	78348	2	26038	31030	ENSG00000116254	CHD5	chromodomain helicase DNA binding protein 5
chr1	6217864	6218107	244	*	Egr1_peak_317	259	Intron (uc001amb.2/26038, intron 39 of 41)	1	6161847	6240194	78348	2	26038	22087	ENSG00000116254	CHD5	chromodomain helicase DNA binding protein 5
chr1	6232652	6232801	150	*	Egr1_peak_318	494	Intron (uc001amb.2/26038, intron 41 of 41)	1	6161847	6240194	78348	2	26038	7393	ENSG00000116254	CHD5	chromodomain helicase DNA binding protein 5
chr1	6259599	6259883	285	*	Egr1_peak_319	702	Promoter (<=1kb)	1	6245080	6259679	14600	2	6146	0	ENSG00000116251	RPL22	ribosomal protein L22
chr1	6265436	6265516	81	*	Egr1_peak_320	426	Promoter (<=1kb)	1	6266189	6281359	15171	1	388591	-673	ENSG00000158286	RNF207	ring finger protein 207
chr1	6266010	6266253	244	*	Egr1_peak_321	185	Promoter (<=1kb)	1	6266189	6281359	15171	1	388591	0	ENSG00000158286	RNF207	ring finger protein 207
chr1	6269046	6269359	314	*	Egr1_peak_322	480	Promoter (2-3kb)	1	6266189	6281359	15171	1	388591	2857	ENSG00000158286	RNF207	ring finger protein 207
chr1	6295652	6295727	76	*	Egr1_peak_323	275	Promoter (<=1kb)	1	6281253	6296044	14792	2	23463	317	ENSG00000116237	ICMT	isoprenylcysteine carboxyl methyltransferase
chr1	6296186	6296322	137	*	Egr1_peak_324	498	Promoter (<=1kb)	1	6281253	6296044	14792	2	23463	-142	ENSG00000116237	ICMT	isoprenylcysteine carboxyl methyltransferase
chr1	6305173	6305434	262	*	Egr1_peak_325	212	Promoter (<=1kb)	1	6304252	6305638	1387	1	390992	921	ENSG00000173673	HES3	hes family bHLH transcription factor 3
chr1	6305667	6305910	244	*	Egr1_peak_326	192	Promoter (1-2kb)	1	6304252	6305638	1387	1	390992	1415	ENSG00000173673	HES3	hes family bHLH transcription factor 3
chr1	6306067	6306342	276	*	Egr1_peak_327	839	Promoter (1-2kb)	1	6304252	6305638	1387	1	390992	1815	ENSG00000173673	HES3	hes family bHLH transcription factor 3
chr1	6309137	6309412	276	*	Egr1_peak_328	911	3' UTR	1	6304252	6305638	1387	1	390992	4885	ENSG00000173673	HES3	hes family bHLH transcription factor 3
chr1	6309937	6310176	240	*	Egr1_peak_329	174	Exon (uc001amp.2/387509, exon 6 of 6)	1	6304252	6305638	1387	1	390992	5685	ENSG00000173673	HES3	hes family bHLH transcription factor 3
chr1	6310237	6310405	169	*	Egr1_peak_330	356	Intron (uc001amp.2/387509, intron 1 of 5)	1	6304252	6305638	1387	1	390992	5985	ENSG00000173673	HES3	hes family bHLH transcription factor 3
chr1	6320194	6320384	191	*	Egr1_peak_331	886	Promoter (<=1kb)	1	6307406	6321035	13630	2	387509	651	ENSG00000158292	GPR153	G protein-coupled receptor 153
chr1	6321049	6321330	282	*	Egr1_peak_332	1000	Promoter (<=1kb)	1	6307406	6321035	13630	2	387509	-14	ENSG00000158292	GPR153	G protein-coupled receptor 153
chr1	6333549	6333664	116	*	Egr1_peak_333	246	Intron (uc001amq.3/11332, intron 1 of 8)	1	6307406	6321035	13630	2	387509	-12514	ENSG00000158292	GPR153	G protein-coupled receptor 153
chr1	6333672	6333915	244	*	Egr1_peak_334	169	Intron (uc001amq.3/11332, intron 1 of 8)	1	6307406	6321035	13630	2	387509	-12637	ENSG00000158292	GPR153	G protein-coupled receptor 153
chr1	6418925	6419164	240	*	Egr1_peak_335	160	5' UTR	1	6324332	6453826	129495	2	11332	34662	ENSG00000097021	ACOT7	acyl-CoA thioesterase 7
chr1	6453100	6453296	197	*	Egr1_peak_336	592	Promoter (<=1kb)	1	6324332	6453826	129495	2	11332	530	ENSG00000097021	ACOT7	acyl-CoA thioesterase 7
chr1	6453494	6453733	240	*	Egr1_peak_337	350	Promoter (<=1kb)	1	6324332	6453826	129495	2	11332	93	ENSG00000097021	ACOT7	acyl-CoA thioesterase 7
chr1	6453820	6453990	171	*	Egr1_peak_338	268	Promoter (<=1kb)	1	6324332	6453826	129495	2	11332	0	ENSG00000097021	ACOT7	acyl-CoA thioesterase 7
chr1	6474716	6474955	240	*	Egr1_peak_339	363	Intron (uc001amw.3/54626, intron 1 of 3)	1	6472498	6484730	12233	2	54626	9775	ENSG00000069812	HES2	hes family bHLH transcription factor 2
chr1	6480006	6480249	244	*	Egr1_peak_340	159	Intron (uc001amw.3/54626, intron 3 of 3)	1	6472498	6484730	12233	2	54626	4481	ENSG00000069812	HES2	hes family bHLH transcription factor 2
chr1	6484426	6484580	155	*	Egr1_peak_341	351	Promoter (<=1kb)	1	6472498	6484730	12233	2	54626	150	ENSG00000069812	HES2	hes family bHLH transcription factor 2
chr1	6490205	6490448	244	*	Egr1_peak_342	183	Promoter (<=1kb)	1	6489894	6489956	63	2	100422975	-249	ENSG00000265392	MIR4252	microRNA 4252
chr1	6500156	6500255	100	*	Egr1_peak_343	292	Intron (uc001amy.3/83715, intron 2 of 12)	1	6489894	6489956	63	2	100422975	-10200	ENSG00000265392	MIR4252	microRNA 4252
chr1	6508050	6508325	276	*	Egr1_peak_344	242	5' UTR	1	6521214	6526255	5042	2	8718	17930	ENSG00000215788	TNFRSF25	tumor necrosis factor receptor superfamily member 25
chr1	6508834	6509077	244	*	Egr1_peak_345	148	5' UTR	1	6521214	6526255	5042	2	8718	17178	ENSG00000215788	TNFRSF25	tumor necrosis factor receptor superfamily member 25
chr1	6520510	6520618	109	*	Egr1_peak_346	446	3' UTR	1	6521214	6526255	5042	2	8718	5637	ENSG00000215788	TNFRSF25	tumor necrosis factor receptor superfamily member 25
chr1	6530920	6531027	108	*	Egr1_peak_347	423	Exon (uc001anj.1/57449, exon 2 of 9)	1	6521214	6526255	5042	2	8718	-4665	ENSG00000215788	TNFRSF25	tumor necrosis factor receptor superfamily member 25
chr1	6531639	6531882	244	*	Egr1_peak_348	172	5' UTR	1	6521214	6526255	5042	2	8718	-5384	ENSG00000215788	TNFRSF25	tumor necrosis factor receptor superfamily member 25
chr1	6535504	6535747	244	*	Egr1_peak_349	337	5' UTR	1	6521214	6526255	5042	2	8718	-9249	ENSG00000215788	TNFRSF25	tumor necrosis factor receptor superfamily member 25
chr1	6545444	6545687	244	*	Egr1_peak_350	263	5' UTR	1	6521214	6526255	5042	2	8718	-19189	ENSG00000215788	TNFRSF25	tumor necrosis factor receptor superfamily member 25
chr1	6550526	6550801	276	*	Egr1_peak_351	136	5' UTR	1	6521214	6526255	5042	2	8718	-24271	ENSG00000215788	TNFRSF25	tumor necrosis factor receptor superfamily member 25
chr1	6555268	6555511	244	*	Egr1_peak_352	151	Intron (uc001ann.1/57449, intron 20 of 20)	1	6526152	6580121	53970	2	57449	24610	ENSG00000171680	PLEKHG5	pleckstrin homology and RhoGEF domain containing G5
chr1	6559484	6559727	244	*	Egr1_peak_353	332	Intron (uc001anp.2/57449, intron 21 of 21)	1	6526152	6580121	53970	2	57449	20394	ENSG00000171680	PLEKHG5	pleckstrin homology and RhoGEF domain containing G5
chr1	6562398	6562641	244	*	Egr1_peak_354	160	Intron (uc001anp.2/57449, intron 21 of 21)	1	6526152	6580121	53970	2	57449	17480	ENSG00000171680	PLEKHG5	pleckstrin homology and RhoGEF domain containing G5
chr1	6569403	6569646	244	*	Egr1_peak_355	392	Intron (uc001anp.2/57449, intron 21 of 21)	1	6526152	6580121	53970	2	57449	10475	ENSG00000171680	PLEKHG5	pleckstrin homology and RhoGEF domain containing G5
chr1	6570205	6570326	122	*	Egr1_peak_356	401	Intron (uc001anp.2/57449, intron 21 of 21)	1	6526152	6580121	53970	2	57449	9795	ENSG00000171680	PLEKHG5	pleckstrin homology and RhoGEF domain containing G5
chr1	6614521	6614770	250	*	Egr1_peak_357	344	Promoter (<=1kb)	1	6581407	6614658	33252	2	79707	0	ENSG00000162408	NOL9	nucleolar protein 9
chr1	6640095	6640338	244	*	Egr1_peak_358	149	Promoter (<=1kb)	1	6640056	6649340	9285	1	3104	39	ENSG00000204859	ZBTB48	zinc finger and BTB domain containing 48
chr1	6645174	6645417	244	*	Egr1_peak_359	150	5' UTR	1	6640056	6649340	9285	1	3104	5118	ENSG00000204859	ZBTB48	zinc finger and BTB domain containing 48
chr1	6649266	6649509	244	*	Egr1_peak_360	155	3' UTR	1	6640056	6649340	9285	1	3104	9210	ENSG00000204859	ZBTB48	zinc finger and BTB domain containing 48
chr1	6659372	6659514	143	*	Egr1_peak_361	543	5' UTR	1	6650779	6662929	12151	2	9903	3415	ENSG00000162413	KLHL21	kelch like family member 21
chr1	6662938	6663225	288	*	Egr1_peak_362	1000	Promoter (<=1kb)	1	6650779	6662929	12151	2	9903	-9	ENSG00000162413	KLHL21	kelch like family member 21
chr1	6664011	6664215	205	*	Egr1_peak_363	1000	Promoter (1-2kb)	1	6650779	6662929	12151	2	9903	-1082	ENSG00000162413	KLHL21	kelch like family member 21
chr1	6673312	6673815	504	*	Egr1_peak_364	1000	Promoter (<=1kb)	1	6673756	6684093	10338	1	148479	0	ENSG00000116273	PHF13	PHD finger protein 13
chr1	6674467	6674598	132	*	Egr1_peak_365	190	Promoter (<=1kb)	1	6673756	6684093	10338	1	148479	711	ENSG00000116273	PHF13	PHD finger protein 13
chr1	6674744	6674970	227	*	Egr1_peak_366	740	Promoter (<=1kb)	1	6673756	6684093	10338	1	148479	988	ENSG00000116273	PHF13	PHD finger protein 13
chr1	6675310	6675551	242	*	Egr1_peak_367	614	Promoter (1-2kb)	1	6673756	6684093	10338	1	148479	1554	ENSG00000116273	PHF13	PHD finger protein 13
chr1	6697711	6697954	244	*	Egr1_peak_368	220	Intron (uc001aof.2/55735, intron 4 of 15)	1	6684925	6695646	10722	1	90326	12786	ENSG00000041988	THAP3	THAP domain containing, apoptosis associated protein 3
chr1	6761838	6762156	319	*	Egr1_peak_369	1000	Promoter (<=1kb)	1	6694228	6761966	67739	2	55735	0	ENSG00000007923	DNAJC11	DnaJ heat shock protein family (Hsp40) member C11
chr1	6799200	6799443	244	*	Egr1_peak_370	164	Distal Intergenic	1	6694228	6761966	67739	2	55735	-37234	ENSG00000007923	DNAJC11	DnaJ heat shock protein family (Hsp40) member C11
chr1	6844606	6844827	222	*	Egr1_peak_371	1000	Promoter (<=1kb)	1	6845384	7829766	984383	1	23261	-557	ENSG00000171735	CAMTA1	calmodulin binding transcription activator 1
chr1	6845190	6845561	372	*	Egr1_peak_372	1000	Promoter (<=1kb)	1	6845384	7829766	984383	1	23261	0	ENSG00000171735	CAMTA1	calmodulin binding transcription activator 1
chr1	6845881	6846137	257	*	Egr1_peak_373	337	Promoter (<=1kb)	1	6845384	7829766	984383	1	23261	497	ENSG00000171735	CAMTA1	calmodulin binding transcription activator 1
chr1	6920604	6920847	244	*	Egr1_peak_374	395	Intron (uc001aoh.3/23261, intron 3 of 3)	1	6845384	7829766	984383	1	23261	75220	ENSG00000171735	CAMTA1	calmodulin binding transcription activator 1
chr1	6941663	6941906	244	*	Egr1_peak_375	172	Intron (uc021ofq.1/23261, intron 3 of 3)	1	6845384	7829766	984383	1	23261	96279	ENSG00000171735	CAMTA1	calmodulin binding transcription activator 1
chr1	6953320	6953563	244	*	Egr1_peak_376	193	Intron (uc001aoi.3/23261, intron 3 of 22)	1	6845384	7829766	984383	1	23261	107936	ENSG00000171735	CAMTA1	calmodulin binding transcription activator 1
chr1	7022736	7022825	90	*	Egr1_peak_377	284	Intron (uc001aoi.3/23261, intron 3 of 22)	1	6845384	7829766	984383	1	23261	177352	ENSG00000171735	CAMTA1	calmodulin binding transcription activator 1
chr1	7029243	7029486	244	*	Egr1_peak_378	215	Intron (uc001aoi.3/23261, intron 3 of 22)	1	6845384	7829766	984383	1	23261	183859	ENSG00000171735	CAMTA1	calmodulin binding transcription activator 1
chr1	7393647	7393890	244	*	Egr1_peak_379	288	Intron (uc001aoi.3/23261, intron 5 of 22)	1	7831329	7841492	10164	1	9341	-437439	ENSG00000049245	VAMP3	vesicle associated membrane protein 3
chr1	7538976	7539236	261	*	Egr1_peak_380	233	Intron (uc001aoi.3/23261, intron 6 of 22)	1	7831329	7841492	10164	1	9341	-292093	ENSG00000049245	VAMP3	vesicle associated membrane protein 3
chr1	7621544	7621787	244	*	Egr1_peak_381	308	Intron (uc001aoi.3/23261, intron 6 of 22)	1	7831329	7841492	10164	1	9341	-209542	ENSG00000049245	VAMP3	vesicle associated membrane protein 3
chr1	7644792	7645035	244	*	Egr1_peak_382	178	Intron (uc001aoi.3/23261, intron 6 of 22)	1	7831329	7841492	10164	1	9341	-186294	ENSG00000049245	VAMP3	vesicle associated membrane protein 3
chr1	7668746	7668989	244	*	Egr1_peak_383	165	Intron (uc001aoi.3/23261, intron 6 of 22)	1	7831329	7841492	10164	1	9341	-162340	ENSG00000049245	VAMP3	vesicle associated membrane protein 3
chr1	7729609	7729848	240	*	Egr1_peak_384	595	Intron (uc001aoi.3/23261, intron 9 of 22)	1	7831329	7841492	10164	1	9341	-101481	ENSG00000049245	VAMP3	vesicle associated membrane protein 3
chr1	7764998	7765241	244	*	Egr1_peak_385	154	Intron (uc001aoi.3/23261, intron 11 of 22)	1	7831329	7841492	10164	1	9341	-66088	ENSG00000049245	VAMP3	vesicle associated membrane protein 3
chr1	7778166	7778409	244	*	Egr1_peak_386	279	Intron (uc001aoi.3/23261, intron 11 of 22)	1	7831329	7841492	10164	1	9341	-52920	ENSG00000049245	VAMP3	vesicle associated membrane protein 3
chr1	7831159	7831402	244	*	Egr1_peak_387	912	Promoter (<=1kb)	1	7831329	7841492	10164	1	9341	0	ENSG00000049245	VAMP3	vesicle associated membrane protein 3
chr1	7843637	7843709	73	*	Egr1_peak_388	158	Promoter (<=1kb)	1	7844380	7905237	60858	1	8863	-671	ENSG00000049246	PER3	period circadian clock 3
chr1	7844066	7844478	413	*	Egr1_peak_389	353	Promoter (<=1kb)	1	7844380	7905237	60858	1	8863	0	ENSG00000049246	PER3	period circadian clock 3
chr1	7887336	7887579	244	*	Egr1_peak_390	149	Exon (uc009vmg.1/8863, exon 18 of 19)	1	7844380	7905237	60858	1	8863	42956	ENSG00000049246	PER3	period circadian clock 3
chr1	7945653	7945896	244	*	Egr1_peak_391	169	Intron (uc001aoq.3/10911, intron 7 of 7)	1	7903143	7973294	70152	2	10911	27398	ENSG00000049247	UTS2	urotensin 2
chr1	8014312	8014551	240	*	Egr1_peak_392	862	Distal Intergenic	1	8021714	8045342	23629	1	11315	-7163	ENSG00000116288	PARK7	Parkinsonism associated deglycase
chr1	8021465	8021740	276	*	Egr1_peak_393	710	Promoter (<=1kb)	1	8021714	8045342	23629	1	11315	0	ENSG00000116288	PARK7	Parkinsonism associated deglycase
chr1	8021785	8022181	397	*	Egr1_peak_394	384	Promoter (<=1kb)	1	8021714	8045342	23629	1	11315	71	ENSG00000116288	PARK7	Parkinsonism associated deglycase
chr1	8064774	8065017	244	*	Egr1_peak_395	182	Distal Intergenic	1	8071779	8086393	14615	2	54206	21376	ENSG00000116285	ERRFI1	ERBB receptor feedback inhibitor 1
chr1	8074663	8074737	75	*	Egr1_peak_396	478	5' UTR	1	8071779	8086393	14615	2	54206	11656	ENSG00000116285	ERRFI1	ERBB receptor feedback inhibitor 1
chr1	8086087	8086159	73	*	Egr1_peak_397	328	Promoter (<=1kb)	1	8071779	8086393	14615	2	54206	234	ENSG00000116285	ERRFI1	ERBB receptor feedback inhibitor 1
chr1	8182284	8182485	202	*	Egr1_peak_398	1000	Distal Intergenic	1	8071779	8086393	14615	2	54206	-95891	ENSG00000116285	ERRFI1	ERBB receptor feedback inhibitor 1
chr1	8182839	8183082	244	*	Egr1_peak_399	320	Distal Intergenic	1	8071779	8086393	14615	2	54206	-96446	ENSG00000116285	ERRFI1	ERBB receptor feedback inhibitor 1
chr1	8225847	8225912	66	*	Egr1_peak_400	370	Distal Intergenic	1	8071779	8086393	14615	2	54206	-139454	ENSG00000116285	ERRFI1	ERBB receptor feedback inhibitor 1
chr1	8251544	8251787	244	*	Egr1_peak_401	208	Distal Intergenic	1	8384390	8404227	19838	1	50651	-132603	ENSG00000162426	SLC45A1	solute carrier family 45 member 1
chr1	8257857	8258192	336	*	Egr1_peak_402	1000	Distal Intergenic	1	8384390	8404227	19838	1	50651	-126198	ENSG00000162426	SLC45A1	solute carrier family 45 member 1
chr1	8272697	8272940	244	*	Egr1_peak_403	148	Distal Intergenic	1	8384390	8404227	19838	1	50651	-111450	ENSG00000162426	SLC45A1	solute carrier family 45 member 1
chr1	8354247	8354354	108	*	Egr1_peak_404	490	Distal Intergenic	1	8384390	8404227	19838	1	50651	-30036	ENSG00000162426	SLC45A1	solute carrier family 45 member 1
chr1	8378013	8378256	244	*	Egr1_peak_405	423	Distal Intergenic	1	8384390	8404227	19838	1	50651	-6134	ENSG00000162426	SLC45A1	solute carrier family 45 member 1
chr1	8448837	8449080	244	*	Egr1_peak_406	377	Intron (uc001apd.3/473, intron 11 of 12)	1	8384390	8404227	19838	1	50651	64447	ENSG00000162426	SLC45A1	solute carrier family 45 member 1
chr1	8484160	8484403	244	*	Egr1_peak_407	208	Intron (uc001ape.3/473, intron 12 of 23)	1	8384390	8404227	19838	1	50651	99770	ENSG00000162426	SLC45A1	solute carrier family 45 member 1
chr1	8532715	8532954	240	*	Egr1_peak_408	213	Intron (uc001ape.3/473, intron 13 of 23)	1	8384390	8404227	19838	1	50651	148325	ENSG00000162426	SLC45A1	solute carrier family 45 member 1
chr1	8556005	8556248	244	*	Egr1_peak_409	254	Intron (uc001ape.3/473, intron 14 of 23)	1	8384390	8404227	19838	1	50651	171615	ENSG00000162426	SLC45A1	solute carrier family 45 member 1
chr1	8602329	8602446	118	*	Egr1_peak_410	625	Intron (uc001ape.3/473, intron 17 of 23)	1	8384390	8404227	19838	1	50651	217939	ENSG00000162426	SLC45A1	solute carrier family 45 member 1
chr1	8664424	8664663	240	*	Egr1_peak_411	153	Intron (uc001ape.3/473, intron 19 of 23)	1	8412464	8877699	465236	2	473	213036	ENSG00000142599	RERE	arginine-glutamic acid dipeptide (RE) repeats
chr1	8759839	8760082	244	*	Egr1_peak_412	185	Intron (uc001ape.3/473, intron 22 of 23)	1	8412464	8877699	465236	2	473	117617	ENSG00000142599	RERE	arginine-glutamic acid dipeptide (RE) repeats
chr1	8763368	8763643	276	*	Egr1_peak_413	205	Intron (uc001ape.3/473, intron 22 of 23)	1	8412464	8877699	465236	2	473	114056	ENSG00000142599	RERE	arginine-glutamic acid dipeptide (RE) repeats
chr1	8824138	8824238	101	*	Egr1_peak_414	520	Intron (uc001ape.3/473, intron 22 of 23)	1	8412464	8877699	465236	2	473	53461	ENSG00000142599	RERE	arginine-glutamic acid dipeptide (RE) repeats
chr1	8844178	8844421	244	*	Egr1_peak_415	147	Intron (uc001ape.3/473, intron 22 of 23)	1	8412464	8877699	465236	2	473	33278	ENSG00000142599	RERE	arginine-glutamic acid dipeptide (RE) repeats
chr1	8850736	8850979	244	*	Egr1_peak_416	174	Intron (uc001ape.3/473, intron 22 of 23)	1	8412464	8877699	465236	2	473	26720	ENSG00000142599	RERE	arginine-glutamic acid dipeptide (RE) repeats
chr1	8851122	8851365	244	*	Egr1_peak_417	340	Intron (uc001ape.3/473, intron 22 of 23)	1	8412464	8877699	465236	2	473	26334	ENSG00000142599	RERE	arginine-glutamic acid dipeptide (RE) repeats
chr1	8874981	8875224	244	*	Egr1_peak_418	147	Promoter (2-3kb)	1	8412464	8877699	465236	2	473	2475	ENSG00000142599	RERE	arginine-glutamic acid dipeptide (RE) repeats
chr1	8877650	8877925	276	*	Egr1_peak_419	1000	Promoter (<=1kb)	1	8412464	8877699	465236	2	473	0	ENSG00000142599	RERE	arginine-glutamic acid dipeptide (RE) repeats
chr1	8878106	8878349	244	*	Egr1_peak_420	255	Promoter (<=1kb)	1	8412464	8877699	465236	2	473	-407	ENSG00000142599	RERE	arginine-glutamic acid dipeptide (RE) repeats
chr1	8922616	8922859	244	*	Egr1_peak_421	230	Intron (uc001api.2/2023, intron 1 of 8)	1	8938894	8939943	1050	1	100505975	-16035	ENSG00000230679	ENO1-AS1	ENO1 antisense RNA 1
chr1	8933669	8933912	244	*	Egr1_peak_422	252	Intron (uc001apj.2/2023, intron 10 of 11)	1	8938894	8939943	1050	1	100505975	-4982	ENSG00000230679	ENO1-AS1	ENO1 antisense RNA 1
chr1	8938024	8938272	249	*	Egr1_peak_423	1000	Promoter (<=1kb)	1	8938894	8939943	1050	1	100505975	-622	ENSG00000230679	ENO1-AS1	ENO1 antisense RNA 1
chr1	8938371	8938547	177	*	Egr1_peak_424	293	Promoter (<=1kb)	1	8938894	8939943	1050	1	100505975	-347	ENSG00000230679	ENO1-AS1	ENO1 antisense RNA 1
chr1	8938696	8938935	240	*	Egr1_peak_425	968	Promoter (<=1kb)	1	8938894	8939943	1050	1	100505975	0	ENSG00000230679	ENO1-AS1	ENO1 antisense RNA 1
chr1	8960082	8960224	143	*	Egr1_peak_426	621	Distal Intergenic	1	8921059	8939151	18093	2	2023	-20931	ENSG00000074800	ENO1	enolase 1, (alpha)
chr1	8963708	8963883	176	*	Egr1_peak_427	776	Distal Intergenic	1	8921059	8939151	18093	2	2023	-24557	ENSG00000074800	ENO1	enolase 1, (alpha)
chr1	9065306	9065390	85	*	Egr1_peak_428	368	Intron (uc009vmo.1/155184, intron 2 of 11)	1	9063359	9086404	23046	2	155184	21014	ENSG00000197241	SLC2A7	solute carrier family 2 member 7
chr1	9127123	9127236	114	*	Egr1_peak_429	424	Intron (uc010nzz.2/6518, intron 9 of 9)	1	9097005	9148510	51506	2	6518	21274	ENSG00000142583	SLC2A5	solute carrier family 2 member 5
chr1	9129390	9129629	240	*	Egr1_peak_430	153	5' UTR	1	9097005	9148510	51506	2	6518	18881	ENSG00000142583	SLC2A5	solute carrier family 2 member 5
chr1	9131749	9131894	146	*	Egr1_peak_431	589	Intron (uc021ofv.1/6518, intron 3 of 4)	1	9097005	9148510	51506	2	6518	16616	ENSG00000142583	SLC2A5	solute carrier family 2 member 5
chr1	9182139	9182378	240	*	Egr1_peak_432	223	Intron (uc001apq.1/80045, intron 3 of 3)	1	9164476	9189229	24754	2	80045	6851	ENSG00000180758	GPR157	G protein-coupled receptor 157
chr1	9189188	9189826	639	*	Egr1_peak_433	1000	Promoter (<=1kb)	1	9164476	9189229	24754	2	80045	0	ENSG00000180758	GPR157	G protein-coupled receptor 157
chr1	9223711	9223954	244	*	Egr1_peak_434	263	Intron (uc009vmq.3/uc009vmq.3, intron 1 of 1)	1	9211727	9211836	110	2	407040	-11875	ENSG00000207865	MIR34A	microRNA 34a
chr1	9242407	9242646	240	*	Egr1_peak_435	231	5' UTR	1	9211727	9211836	110	2	407040	-30571	ENSG00000207865	MIR34A	microRNA 34a
chr1	9294522	9294939	418	*	Egr1_peak_436	1000	Promoter (<=1kb)	1	9294863	9331394	36532	1	9563	0	ENSG00000049239	H6PD	hexose-6-phosphate dehydrogenase (glucose 1-dehydrogenase)
chr1	9335591	9335877	287	*	Egr1_peak_437	1000	Distal Intergenic	1	9352941	9429590	76650	1	80176	-17064	ENSG00000171621	SPSB1	splA/ryanodine receptor domain and SOCS box containing 1
chr1	9339266	9339509	244	*	Egr1_peak_438	351	Distal Intergenic	1	9352941	9429590	76650	1	80176	-13432	ENSG00000171621	SPSB1	splA/ryanodine receptor domain and SOCS box containing 1
chr1	9340506	9340749	244	*	Egr1_peak_439	227	Distal Intergenic	1	9352941	9429590	76650	1	80176	-12192	ENSG00000171621	SPSB1	splA/ryanodine receptor domain and SOCS box containing 1
chr1	9352627	9352855	229	*	Egr1_peak_440	446	Promoter (<=1kb)	1	9352941	9429590	76650	1	80176	-86	ENSG00000171621	SPSB1	splA/ryanodine receptor domain and SOCS box containing 1
chr1	9378228	9378471	244	*	Egr1_peak_441	375	Intron (uc010oae.2/80176, intron 1 of 2)	1	9352941	9429590	76650	1	80176	25287	ENSG00000171621	SPSB1	splA/ryanodine receptor domain and SOCS box containing 1
chr1	9398696	9398939	244	*	Egr1_peak_442	242	Intron (uc010oae.2/80176, intron 1 of 2)	1	9352941	9429590	76650	1	80176	45755	ENSG00000171621	SPSB1	splA/ryanodine receptor domain and SOCS box containing 1
chr1	9409557	9409660	104	*	Egr1_peak_443	458	Intron (uc010oae.2/80176, intron 1 of 2)	1	9352941	9429590	76650	1	80176	56616	ENSG00000171621	SPSB1	splA/ryanodine receptor domain and SOCS box containing 1
chr1	9412017	9412260	244	*	Egr1_peak_444	177	Intron (uc010oae.2/80176, intron 1 of 2)	1	9352941	9429590	76650	1	80176	59076	ENSG00000171621	SPSB1	splA/ryanodine receptor domain and SOCS box containing 1
chr1	9471181	9471420	240	*	Egr1_peak_445	157	Distal Intergenic	1	9352941	9429590	76650	1	80176	118240	ENSG00000171621	SPSB1	splA/ryanodine receptor domain and SOCS box containing 1
chr1	9486405	9486644	240	*	Egr1_peak_446	283	Distal Intergenic	1	9599528	9642831	43304	1	84275	-112884	ENSG00000171612	SLC25A33	solute carrier family 25 member 33
chr1	9489019	9489262	244	*	Egr1_peak_447	271	Distal Intergenic	1	9599528	9642831	43304	1	84275	-110266	ENSG00000171612	SLC25A33	solute carrier family 25 member 33
chr1	9513829	9514072	244	*	Egr1_peak_448	166	Distal Intergenic	1	9599528	9642831	43304	1	84275	-85456	ENSG00000171612	SLC25A33	solute carrier family 25 member 33
chr1	9555333	9555608	276	*	Egr1_peak_449	141	Distal Intergenic	1	9599528	9642831	43304	1	84275	-43920	ENSG00000171612	SLC25A33	solute carrier family 25 member 33
chr1	9589425	9589490	66	*	Egr1_peak_450	340	Distal Intergenic	1	9599528	9642831	43304	1	84275	-10038	ENSG00000171612	SLC25A33	solute carrier family 25 member 33
chr1	9599335	9599502	168	*	Egr1_peak_451	605	Promoter (<=1kb)	1	9599528	9642831	43304	1	84275	-26	ENSG00000171612	SLC25A33	solute carrier family 25 member 33
chr1	9600024	9600267	244	*	Egr1_peak_452	215	Promoter (<=1kb)	1	9599528	9642831	43304	1	84275	496	ENSG00000171612	SLC25A33	solute carrier family 25 member 33
chr1	9606788	9607043	256	*	Egr1_peak_453	273	Intron (uc001apw.3/84275, intron 1 of 6)	1	9599528	9642831	43304	1	84275	7260	ENSG00000171612	SLC25A33	solute carrier family 25 member 33
chr1	9648651	9648889	239	*	Egr1_peak_454	1000	Promoter (<=1kb)	1	9648932	9674935	26004	1	199953	-43	ENSG00000188807	TMEM201	transmembrane protein 201
chr1	9653498	9653741	244	*	Egr1_peak_455	291	Intron (uc001apy.3/199953, intron 1 of 5)	1	9648932	9674935	26004	1	199953	4566	ENSG00000188807	TMEM201	transmembrane protein 201
chr1	9686618	9686823	206	*	Egr1_peak_456	894	Distal Intergenic	1	9711790	9789172	77383	1	5293	-24967	ENSG00000171608	PIK3CD	phosphatidylinositol-4,5-bisphosphate 3-kinase catalytic subunit delta
chr1	9687074	9687327	254	*	Egr1_peak_457	193	Distal Intergenic	1	9711790	9789172	77383	1	5293	-24463	ENSG00000171608	PIK3CD	phosphatidylinositol-4,5-bisphosphate 3-kinase catalytic subunit delta
chr1	9688771	9688952	182	*	Egr1_peak_458	734	Distal Intergenic	1	9711790	9789172	77383	1	5293	-22838	ENSG00000171608	PIK3CD	phosphatidylinositol-4,5-bisphosphate 3-kinase catalytic subunit delta
chr1	9689912	9690074	163	*	Egr1_peak_459	636	Distal Intergenic	1	9711790	9789172	77383	1	5293	-21716	ENSG00000171608	PIK3CD	phosphatidylinositol-4,5-bisphosphate 3-kinase catalytic subunit delta
chr1	9701105	9701281	177	*	Egr1_peak_460	682	Distal Intergenic	1	9711790	9789172	77383	1	5293	-10509	ENSG00000171608	PIK3CD	phosphatidylinositol-4,5-bisphosphate 3-kinase catalytic subunit delta
chr1	9704002	9704241	240	*	Egr1_peak_461	445	Distal Intergenic	1	9711790	9789172	77383	1	5293	-7549	ENSG00000171608	PIK3CD	phosphatidylinositol-4,5-bisphosphate 3-kinase catalytic subunit delta
chr1	9711509	9711748	240	*	Egr1_peak_462	251	Promoter (<=1kb)	1	9711790	9789172	77383	1	5293	-42	ENSG00000171608	PIK3CD	phosphatidylinositol-4,5-bisphosphate 3-kinase catalytic subunit delta
chr1	9712474	9712713	240	*	Egr1_peak_463	423	Promoter (<=1kb)	1	9711790	9789172	77383	1	5293	684	ENSG00000171608	PIK3CD	phosphatidylinositol-4,5-bisphosphate 3-kinase catalytic subunit delta
chr1	9716059	9716298	240	*	Egr1_peak_464	199	Promoter (1-2kb)	1	9712668	9714644	1977	2	644997	-1415	ENSG00000179840	PIK3CD-AS1	PIK3CD antisense RNA 1
chr1	9719425	9719668	244	*	Egr1_peak_465	222	Intron (uc001aqa.2/5293, intron 1 of 3)	1	9712668	9714644	1977	2	644997	-4781	ENSG00000179840	PIK3CD-AS1	PIK3CD antisense RNA 1
chr1	9747528	9747781	254	*	Egr1_peak_466	1000	Exon (uc021oga.1/uc021oga.1, exon 1 of 2)	1	9712668	9714644	1977	2	644997	-32884	ENSG00000179840	PIK3CD-AS1	PIK3CD antisense RNA 1
chr1	9749517	9749760	244	*	Egr1_peak_467	185	Intron (uc001aqa.2/5293, intron 1 of 3)	1	9712668	9714644	1977	2	644997	-34873	ENSG00000179840	PIK3CD-AS1	PIK3CD antisense RNA 1
chr1	9750976	9751075	100	*	Egr1_peak_468	372	Intron (uc001aqa.2/5293, intron 1 of 3)	1	9712668	9714644	1977	2	644997	-36332	ENSG00000179840	PIK3CD-AS1	PIK3CD antisense RNA 1
chr1	9777802	9777936	135	*	Egr1_peak_469	488	Intron (uc001aqb.4/5293, intron 8 of 23)	1	9712668	9714644	1977	2	644997	-63158	ENSG00000179840	PIK3CD-AS1	PIK3CD antisense RNA 1
chr1	9791330	9791573	244	*	Egr1_peak_470	205	Exon (uc001aqf.3/22883, exon 3 of 4)	1	9712668	9714644	1977	2	644997	-76686	ENSG00000179840	PIK3CD-AS1	PIK3CD antisense RNA 1
chr1	9819704	9819947	244	*	Egr1_peak_471	160	Intron (uc001aqh.3/22883, intron 17 of 18)	1	9789079	9884550	95472	2	22883	64603	ENSG00000171603	CLSTN1	calsyntenin 1
chr1	9820917	9821192	276	*	Egr1_peak_472	195	Intron (uc001aqh.3/22883, intron 17 of 18)	1	9789079	9884550	95472	2	22883	63358	ENSG00000171603	CLSTN1	calsyntenin 1
chr1	9828224	9828467	244	*	Egr1_peak_473	248	Intron (uc001aqh.3/22883, intron 17 of 18)	1	9789079	9884550	95472	2	22883	56083	ENSG00000171603	CLSTN1	calsyntenin 1
chr1	9833790	9834033	244	*	Egr1_peak_474	147	Intron (uc001aqh.3/22883, intron 18 of 18)	1	9789079	9884550	95472	2	22883	50517	ENSG00000171603	CLSTN1	calsyntenin 1
chr1	9865286	9865529	244	*	Egr1_peak_475	219	Intron (uc001aqh.3/22883, intron 18 of 18)	1	9789079	9884550	95472	2	22883	19021	ENSG00000171603	CLSTN1	calsyntenin 1
chr1	9883970	9884105	136	*	Egr1_peak_476	442	Promoter (<=1kb)	1	9789079	9884550	95472	2	22883	445	ENSG00000171603	CLSTN1	calsyntenin 1
chr1	9919341	9919616	276	*	Egr1_peak_477	134	Intron (uc001aqk.1/56998, intron 1 of 5)	1	9789079	9884550	95472	2	22883	-34791	ENSG00000171603	CLSTN1	calsyntenin 1
chr1	9949135	9949378	244	*	Egr1_peak_478	298	Intron (uc001aqk.1/56998, intron 5 of 5)	1	9908334	9970316	61983	2	56998	20938	ENSG00000178585	CTNNBIP1	catenin beta interacting protein 1
chr1	9969288	9969531	244	*	Egr1_peak_479	199	Promoter (<=1kb)	1	9908334	9970316	61983	2	56998	785	ENSG00000178585	CTNNBIP1	catenin beta interacting protein 1
chr1	9970503	9970785	283	*	Egr1_peak_480	457	Promoter (<=1kb)	1	9908334	9970316	61983	2	56998	-187	ENSG00000178585	CTNNBIP1	catenin beta interacting protein 1
chr1	9972266	9972509	244	*	Egr1_peak_481	255	Promoter (1-2kb)	1	9908334	9970316	61983	2	56998	-1950	ENSG00000178585	CTNNBIP1	catenin beta interacting protein 1
chr1	9987484	9987727	244	*	Egr1_peak_482	172	Downstream (2-3kb)	1	9989776	10003427	13652	2	84328	15700	ENSG00000162441	LZIC	leucine zipper and CTNNBIP1 domain containing
chr1	10003299	10003574	276	*	Egr1_peak_483	718	Promoter (<=1kb)	1	9989776	10003427	13652	2	84328	0	ENSG00000162441	LZIC	leucine zipper and CTNNBIP1 domain containing
chr1	10078958	10079201	244	*	Egr1_peak_484	328	Distal Intergenic	1	10093041	10241296	148256	1	10277	-13840	ENSG00000130939	UBE4B	ubiquitination factor E4B
chr1	10092714	10092998	285	*	Egr1_peak_485	302	Promoter (<=1kb)	1	10093041	10241296	148256	1	10277	-43	ENSG00000130939	UBE4B	ubiquitination factor E4B
chr1	10125373	10125446	74	*	Egr1_peak_486	329	Intron (uc001aqr.4/10277, intron 1 of 26)	1	10093041	10241296	148256	1	10277	32332	ENSG00000130939	UBE4B	ubiquitination factor E4B
chr1	10233774	10234013	240	*	Egr1_peak_487	257	Intron (uc001aqr.4/10277, intron 24 of 26)	1	10270764	10441661	170898	1	23095	-36751	ENSG00000054523	KIF1B	kinesin family member 1B
chr1	10269918	10270157	240	*	Egr1_peak_488	484	Promoter (<=1kb)	1	10270764	10441661	170898	1	23095	-607	ENSG00000054523	KIF1B	kinesin family member 1B
chr1	10270887	10270978	92	*	Egr1_peak_489	208	Promoter (<=1kb)	1	10270764	10441661	170898	1	23095	123	ENSG00000054523	KIF1B	kinesin family member 1B
chr1	10271754	10271997	244	*	Egr1_peak_490	253	Promoter (<=1kb)	1	10270764	10441661	170898	1	23095	990	ENSG00000054523	KIF1B	kinesin family member 1B
chr1	10319726	10319892	167	*	Egr1_peak_491	581	Intron (uc009vmt.3/23095, intron 4 of 10)	1	10270764	10441661	170898	1	23095	48962	ENSG00000054523	KIF1B	kinesin family member 1B
chr1	10458762	10459068	307	*	Egr1_peak_492	1000	Promoter (<=1kb)	1	10459085	10480201	21117	1	5226	-17	ENSG00000142657	PGD	phosphogluconate dehydrogenase
chr1	10459704	10460033	330	*	Egr1_peak_493	1000	Promoter (<=1kb)	1	10459085	10480201	21117	1	5226	619	ENSG00000142657	PGD	phosphogluconate dehydrogenase
chr1	10475505	10475748	244	*	Egr1_peak_494	169	Intron (uc001arc.3/5226, intron 8 of 12)	1	10490159	10512060	21902	1	100526739	-14411	ENSG00000175279	APITD1-CORT	APITD1-CORT readthrough
chr1	10490288	10490569	282	*	Egr1_peak_495	437	Promoter (<=1kb)	1	10490159	10512060	21902	1	100526739	129	ENSG00000175279	APITD1-CORT	APITD1-CORT readthrough
chr1	10490623	10490898	276	*	Egr1_peak_496	948	Promoter (<=1kb)	1	10490159	10512060	21902	1	100526739	464	ENSG00000175279	APITD1-CORT	APITD1-CORT readthrough
chr1	10494016	10494151	136	*	Egr1_peak_497	611	Exon (uc001are.3/378708, exon 2 of 5)	1	10490159	10512060	21902	1	100526739	3857	ENSG00000175279	APITD1-CORT	APITD1-CORT readthrough
chr1	10532278	10532339	62	*	Egr1_peak_498	425	Promoter (<=1kb)	1	10520603	10532613	12011	2	1676	274	ENSG00000160049	DFFA	DNA fragmentation factor subunit alpha
chr1	10532499	10532738	240	*	Egr1_peak_499	144	Promoter (<=1kb)	1	10520603	10532613	12011	2	1676	0	ENSG00000160049	DFFA	DNA fragmentation factor subunit alpha
chr1	10533304	10533552	249	*	Egr1_peak_500	1000	Promoter (<=1kb)	1	10520603	10532613	12011	2	1676	-691	ENSG00000160049	DFFA	DNA fragmentation factor subunit alpha
chr1	10534157	10534400	244	*	Egr1_peak_501	157	Promoter (<=1kb)	1	10535003	10690815	155813	1	5195	-603	ENSG00000142655	PEX14	peroxisomal biogenesis factor 14
chr1	10534839	10535150	312	*	Egr1_peak_502	326	Promoter (<=1kb)	1	10535003	10690815	155813	1	5195	0	ENSG00000142655	PEX14	peroxisomal biogenesis factor 14
chr1	10553191	10553434	244	*	Egr1_peak_503	169	Intron (uc001arl.3/5195, intron 1 of 2)	1	10535003	10690815	155813	1	5195	18188	ENSG00000142655	PEX14	peroxisomal biogenesis factor 14
chr1	10554764	10555007	244	*	Egr1_peak_504	351	Intron (uc001arl.3/5195, intron 1 of 2)	1	10535003	10690815	155813	1	5195	19761	ENSG00000142655	PEX14	peroxisomal biogenesis factor 14
chr1	10570964	10571203	240	*	Egr1_peak_505	838	Intron (uc001arl.3/5195, intron 2 of 2)	1	10535003	10690815	155813	1	5195	35961	ENSG00000142655	PEX14	peroxisomal biogenesis factor 14
chr1	10579243	10579518	276	*	Egr1_peak_506	250	Intron (uc001arl.3/5195, intron 2 of 2)	1	10535003	10690815	155813	1	5195	44240	ENSG00000142655	PEX14	peroxisomal biogenesis factor 14
chr1	10616505	10616748	244	*	Egr1_peak_507	186	Intron (uc001arm.1/5195, intron 2 of 3)	1	10535003	10690815	155813	1	5195	81502	ENSG00000142655	PEX14	peroxisomal biogenesis factor 14
chr1	10704647	10704837	191	*	Egr1_peak_508	935	Intron (uc001aro.4/54897, intron 3 of 20)	1	10696666	10856733	160068	2	54897	151896	ENSG00000130940	CASZ1	castor zinc finger 1
chr1	10711445	10711688	244	*	Egr1_peak_509	268	Intron (uc001aro.4/54897, intron 10 of 20)	1	10696666	10856733	160068	2	54897	145045	ENSG00000130940	CASZ1	castor zinc finger 1
chr1	10719329	10719572	244	*	Egr1_peak_510	310	Intron (uc001aro.4/54897, intron 15 of 20)	1	10696666	10856733	160068	2	54897	137161	ENSG00000130940	CASZ1	castor zinc finger 1
chr1	10723734	10723977	244	*	Egr1_peak_511	172	Intron (uc001aro.4/54897, intron 16 of 20)	1	10696666	10856733	160068	2	54897	132756	ENSG00000130940	CASZ1	castor zinc finger 1
chr1	10739690	10739965	276	*	Egr1_peak_512	371	Intron (uc001aro.4/54897, intron 17 of 20)	1	10696666	10856733	160068	2	54897	116768	ENSG00000130940	CASZ1	castor zinc finger 1
chr1	10754704	10754947	244	*	Egr1_peak_513	183	Intron (uc001aro.4/54897, intron 18 of 20)	1	10696666	10856733	160068	2	54897	101786	ENSG00000130940	CASZ1	castor zinc finger 1
chr1	10755155	10755398	244	*	Egr1_peak_514	333	Intron (uc001aro.4/54897, intron 18 of 20)	1	10696666	10856733	160068	2	54897	101335	ENSG00000130940	CASZ1	castor zinc finger 1
chr1	10769172	10769449	278	*	Egr1_peak_515	196	Intron (uc001aro.4/54897, intron 19 of 20)	1	10696666	10856733	160068	2	54897	87284	ENSG00000130940	CASZ1	castor zinc finger 1
chr1	10782958	10783201	244	*	Egr1_peak_516	176	Intron (uc001aro.4/54897, intron 19 of 20)	1	10696666	10856733	160068	2	54897	73532	ENSG00000130940	CASZ1	castor zinc finger 1
chr1	10816031	10816091	61	*	Egr1_peak_517	318	Intron (uc001aro.4/54897, intron 19 of 20)	1	10696666	10856733	160068	2	54897	40642	ENSG00000130940	CASZ1	castor zinc finger 1
chr1	10816273	10816516	244	*	Egr1_peak_518	203	Intron (uc001aro.4/54897, intron 19 of 20)	1	10696666	10856733	160068	2	54897	40217	ENSG00000130940	CASZ1	castor zinc finger 1
chr1	10856657	10856941	285	*	Egr1_peak_519	326	Promoter (<=1kb)	1	10696666	10856733	160068	2	54897	0	ENSG00000130940	CASZ1	castor zinc finger 1
chr1	10895883	10896236	354	*	Egr1_peak_520	1000	Distal Intergenic	1	10696666	10856733	160068	2	54897	-39150	ENSG00000130940	CASZ1	castor zinc finger 1
chr1	10926814	10927053	240	*	Egr1_peak_521	889	Distal Intergenic	1	10696666	10856733	160068	2	54897	-70081	ENSG00000130940	CASZ1	castor zinc finger 1
chr1	10927171	10927433	263	*	Egr1_peak_522	1000	Distal Intergenic	1	10696666	10856733	160068	2	54897	-70438	ENSG00000130940	CASZ1	castor zinc finger 1
chr1	10961599	10961842	244	*	Egr1_peak_523	277	Distal Intergenic	1	11006530	11042094	35565	2	148345	80252	ENSG00000175262	C1orf127	chromosome 1 open reading frame 127
chr1	10970011	10970254	244	*	Egr1_peak_524	190	Distal Intergenic	1	11006530	11042094	35565	2	148345	71840	ENSG00000175262	C1orf127	chromosome 1 open reading frame 127
chr1	10998942	10999036	95	*	Egr1_peak_525	401	Distal Intergenic	1	11006530	11042094	35565	2	148345	43058	ENSG00000175262	C1orf127	chromosome 1 open reading frame 127
chr1	11000278	11000517	240	*	Egr1_peak_526	256	Distal Intergenic	1	11006530	11042094	35565	2	148345	41577	ENSG00000175262	C1orf127	chromosome 1 open reading frame 127
chr1	11010583	11010826	244	*	Egr1_peak_527	167	Intron (uc001arr.2/148345, intron 3 of 7)	1	11006530	11042094	35565	2	148345	31268	ENSG00000175262	C1orf127	chromosome 1 open reading frame 127
chr1	11045992	11046231	240	*	Egr1_peak_528	159	Distal Intergenic	1	11006530	11042094	35565	2	148345	-3898	ENSG00000175262	C1orf127	chromosome 1 open reading frame 127
chr1	11067026	11067269	244	*	Egr1_peak_529	226	Distal Intergenic	1	11072679	11085549	12871	1	23435	-5410	ENSG00000120948	TARDBP	TAR DNA binding protein
chr1	11072477	11072763	287	*	Egr1_peak_530	819	Promoter (<=1kb)	1	11072679	11085549	12871	1	23435	0	ENSG00000120948	TARDBP	TAR DNA binding protein
chr1	11120014	11120517	504	*	Egr1_peak_531	600	Promoter (<=1kb)	1	11114649	11120091	5443	2	6723	0	ENSG00000116649	SRM	spermidine synthase
chr1	11121131	11121372	242	*	Egr1_peak_532	999	Promoter (1-2kb)	1	11114649	11120091	5443	2	6723	-1040	ENSG00000116649	SRM	spermidine synthase
chr1	11322723	11322983	261	*	Egr1_peak_533	319	Promoter (<=1kb)	1	11166588	11322608	156021	2	2475	-115	ENSG00000198793	MTOR	mechanistic target of rapamycin
chr1	11333152	11333406	255	*	Egr1_peak_534	273	Promoter (<=1kb)	1	11333255	11348491	15237	1	29914	0	ENSG00000120942	UBIAD1	UbiA prenyltransferase domain containing 1
chr1	11372559	11372802	244	*	Egr1_peak_535	151	Distal Intergenic	1	11333255	11348491	15237	1	29914	39304	ENSG00000120942	UBIAD1	UbiA prenyltransferase domain containing 1
chr1	11384677	11384920	244	*	Egr1_peak_536	175	Distal Intergenic	1	11333255	11348491	15237	1	29914	51422	ENSG00000120942	UBIAD1	UbiA prenyltransferase domain containing 1
chr1	11399967	11400242	276	*	Egr1_peak_537	131	Distal Intergenic	1	11333255	11348491	15237	1	29914	66712	ENSG00000120942	UBIAD1	UbiA prenyltransferase domain containing 1
chr1	11401732	11401975	244	*	Egr1_peak_538	218	Distal Intergenic	1	11333255	11348491	15237	1	29914	68477	ENSG00000120942	UBIAD1	UbiA prenyltransferase domain containing 1
chr1	11460813	11461056	244	*	Egr1_peak_539	305	Distal Intergenic	1	11539295	11597640	58346	1	57540	-78239	ENSG00000204624	DISP3	dispatched RND transporter family member 3
chr1	11538850	11539132	283	*	Egr1_peak_540	411	Promoter (<=1kb)	1	11539295	11597640	58346	1	57540	-163	ENSG00000204624	DISP3	dispatched RND transporter family member 3
chr1	11540379	11540622	244	*	Egr1_peak_541	200	Promoter (1-2kb)	1	11539295	11597640	58346	1	57540	1084	ENSG00000204624	DISP3	dispatched RND transporter family member 3
chr1	11591408	11591683	276	*	Egr1_peak_542	169	Exon (uc001ash.4/57540, exon 17 of 21)	1	11539295	11597640	58346	1	57540	52113	ENSG00000204624	DISP3	dispatched RND transporter family member 3
chr1	11594949	11595192	244	*	Egr1_peak_543	269	Exon (uc001ash.4/57540, exon 19 of 21)	1	11539295	11597640	58346	1	57540	55654	ENSG00000204624	DISP3	dispatched RND transporter family member 3
chr1	11610804	11611047	244	*	Egr1_peak_544	158	Distal Intergenic	1	11539295	11597640	58346	1	57540	71509	ENSG00000204624	DISP3	dispatched RND transporter family member 3
chr1	11632317	11632560	244	*	Egr1_peak_545	229	Distal Intergenic	1	11714432	11723384	8953	1	93611	-81872	ENSG00000132879	FBXO44	F-box protein 44
chr1	11675423	11675666	244	*	Egr1_peak_546	157	Distal Intergenic	1	11714432	11723384	8953	1	93611	-38766	ENSG00000132879	FBXO44	F-box protein 44
chr1	11685569	11685812	244	*	Egr1_peak_547	156	Distal Intergenic	1	11714432	11723384	8953	1	93611	-28620	ENSG00000132879	FBXO44	F-box protein 44
chr1	11708775	11709018	244	*	Egr1_peak_548	171	Exon (uc001asj.3/26232, exon 6 of 6)	1	11714432	11723384	8953	1	93611	-5414	ENSG00000132879	FBXO44	F-box protein 44
chr1	11709865	11710108	244	*	Egr1_peak_549	172	Exon (uc001asj.3/26232, exon 3 of 6)	1	11714432	11723384	8953	1	93611	-4324	ENSG00000132879	FBXO44	F-box protein 44
chr1	11724107	11724398	292	*	Egr1_peak_550	1000	Promoter (<=1kb)	1	11724150	11734409	10260	1	26270	0	ENSG00000116663	FBXO6	F-box protein 6
chr1	11730878	11731121	244	*	Egr1_peak_551	473	Intron (uc001aso.3/26270, intron 2 of 5)	1	11724150	11734409	10260	1	26270	6728	ENSG00000116663	FBXO6	F-box protein 6
chr1	11731513	11731756	244	*	Egr1_peak_552	406	Intron (uc001aso.3/26270, intron 3 of 5)	1	11724150	11734409	10260	1	26270	7363	ENSG00000116663	FBXO6	F-box protein 6
chr1	11740436	11740711	276	*	Egr1_peak_553	692	5' UTR	1	11734537	11751678	17142	2	10459	10967	ENSG00000116670	MAD2L2	MAD2 mitotic arrest deficient-like 2 (yeast)
chr1	11741167	11741785	619	*	Egr1_peak_554	1000	5' UTR	1	11734537	11751678	17142	2	10459	9893	ENSG00000116670	MAD2L2	MAD2 mitotic arrest deficient-like 2 (yeast)
chr1	11742556	11742831	276	*	Egr1_peak_555	140	Intron (uc001asq.4/10459, intron 10 of 10)	1	11734537	11751678	17142	2	10459	8847	ENSG00000116670	MAD2L2	MAD2 mitotic arrest deficient-like 2 (yeast)
chr1	11779880	11780123	244	*	Egr1_peak_556	287	3' UTR	1	11796142	11810828	14687	1	57085	-16019	ENSG00000177674	AGTRAP	angiotensin II receptor associated protein
chr1	11790298	11790537	240	*	Egr1_peak_557	148	Distal Intergenic	1	11796142	11810828	14687	1	57085	-5605	ENSG00000177674	AGTRAP	angiotensin II receptor associated protein
chr1	11796141	11796416	276	*	Egr1_peak_558	131	Promoter (<=1kb)	1	11796142	11810828	14687	1	57085	0	ENSG00000177674	AGTRAP	angiotensin II receptor associated protein
chr1	11796519	11796775	257	*	Egr1_peak_559	957	Promoter (<=1kb)	1	11796142	11810828	14687	1	57085	377	ENSG00000177674	AGTRAP	angiotensin II receptor associated protein
chr1	11796869	11797149	281	*	Egr1_peak_560	1000	Promoter (<=1kb)	1	11796142	11810828	14687	1	57085	727	ENSG00000177674	AGTRAP	angiotensin II receptor associated protein
chr1	11801028	11801271	244	*	Egr1_peak_561	151	Intron (uc001ast.3/57085, intron 1 of 5)	1	11796142	11810828	14687	1	57085	4886	ENSG00000177674	AGTRAP	angiotensin II receptor associated protein
chr1	11809215	11809458	244	*	Egr1_peak_562	157	Intron (uc001ast.3/57085, intron 5 of 5)	1	11796142	11810828	14687	1	57085	13073	ENSG00000177674	AGTRAP	angiotensin II receptor associated protein
chr1	11822082	11822325	244	*	Egr1_peak_563	319	Distal Intergenic	1	11796142	11810828	14687	1	57085	25940	ENSG00000177674	AGTRAP	angiotensin II receptor associated protein
chr1	11845093	11845368	276	*	Egr1_peak_564	144	Exon (uc001asz.3/uc001asz.3, exon 9 of 14)	1	11866153	11903201	37049	1	1185	-20785	ENSG00000011021	CLCN6	chloride voltage-gated channel 6
chr1	11850951	11851044	94	*	Egr1_peak_565	336	Exon (uc031plg.1/4524, exon 8 of 8)	1	11866153	11903201	37049	1	1185	-15109	ENSG00000011021	CLCN6	chloride voltage-gated channel 6
chr1	11856573	11856843	271	*	Egr1_peak_566	1000	Intron (uc001atb.1/4524, intron 8 of 10)	1	11866153	11903201	37049	1	1185	-9310	ENSG00000011021	CLCN6	chloride voltage-gated channel 6
chr1	11857529	11857772	244	*	Egr1_peak_567	150	Intron (uc001atb.1/4524, intron 8 of 10)	1	11866153	11903201	37049	1	1185	-8381	ENSG00000011021	CLCN6	chloride voltage-gated channel 6
chr1	11858522	11858765	244	*	Egr1_peak_568	173	Intron (uc001atb.1/4524, intron 8 of 10)	1	11866153	11903201	37049	1	1185	-7388	ENSG00000011021	CLCN6	chloride voltage-gated channel 6
chr1	11863645	11863743	99	*	Egr1_peak_569	532	Promoter (2-3kb)	1	11866153	11903201	37049	1	1185	-2410	ENSG00000011021	CLCN6	chloride voltage-gated channel 6
chr1	11864858	11865119	262	*	Egr1_peak_570	1000	Promoter (1-2kb)	1	11866153	11903201	37049	1	1185	-1034	ENSG00000011021	CLCN6	chloride voltage-gated channel 6
chr1	11865573	11865691	119	*	Egr1_peak_571	376	Promoter (<=1kb)	1	11866153	11903201	37049	1	1185	-462	ENSG00000011021	CLCN6	chloride voltage-gated channel 6
chr1	11865915	11866114	200	*	Egr1_peak_572	308	Promoter (<=1kb)	1	11866153	11903201	37049	1	1185	-39	ENSG00000011021	CLCN6	chloride voltage-gated channel 6
chr1	11866146	11866385	240	*	Egr1_peak_573	201	Promoter (<=1kb)	1	11866153	11903201	37049	1	1185	0	ENSG00000011021	CLCN6	chloride voltage-gated channel 6
chr1	11866416	11866491	76	*	Egr1_peak_574	374	Promoter (<=1kb)	1	11845787	11866160	20374	2	4524	-256	ENSG00000177000	MTHFR	methylenetetrahydrofolate reductase (NAD(P)H)
chr1	11905645	11905888	244	*	Egr1_peak_575	157	Promoter (1-2kb)	1	11905767	11907840	2074	2	4878	1952	ENSG00000175206	NPPA	natriuretic peptide A
chr1	11919407	11919650	244	*	Egr1_peak_576	303	Promoter (<=1kb)	1	11917521	11918992	1472	2	4879	-415	ENSG00000120937	NPPB	natriuretic peptide B
chr1	11925664	11925907	244	*	Egr1_peak_577	161	Distal Intergenic	1	11917521	11918992	1472	2	4879	-6672	ENSG00000120937	NPPB	natriuretic peptide B
chr1	11943117	11943238	122	*	Egr1_peak_578	548	Distal Intergenic	1	11917521	11918992	1472	2	4879	-24125	ENSG00000120937	NPPB	natriuretic peptide B
chr1	11968070	11968462	393	*	Egr1_peak_579	1000	Distal Intergenic	1	11979645	11986485	6841	2	90231	18023	ENSG00000116685	KIAA2013	KIAA2013
chr1	11968531	11968635	105	*	Egr1_peak_580	332	Distal Intergenic	1	11979645	11986485	6841	2	90231	17850	ENSG00000116685	KIAA2013	KIAA2013
chr1	11969655	11970063	409	*	Egr1_peak_581	691	Distal Intergenic	1	11979645	11986485	6841	2	90231	16422	ENSG00000116685	KIAA2013	KIAA2013
chr1	11986540	11986650	111	*	Egr1_peak_582	439	Promoter (<=1kb)	1	11979645	11986485	6841	2	90231	-55	ENSG00000116685	KIAA2013	KIAA2013
chr1	11994599	11994825	227	*	Egr1_peak_583	946	Promoter (<=1kb)	1	11994724	12035599	40876	1	5351	0	ENSG00000083444	PLOD1	procollagen-lysine, 2-oxoglutarate 5-dioxygenase 1
chr1	11999392	11999643	252	*	Egr1_peak_584	1000	Intron (uc001atm.3/5351, intron 1 of 18)	1	11994724	12035599	40876	1	5351	4668	ENSG00000083444	PLOD1	procollagen-lysine, 2-oxoglutarate 5-dioxygenase 1
chr1	12040200	12040449	250	*	Egr1_peak_585	684	Promoter (<=1kb)	1	12040238	12073572	33335	1	9927	0	ENSG00000116688	MFN2	mitofusin 2
chr1	12040598	12040873	276	*	Egr1_peak_586	697	Promoter (<=1kb)	1	12040238	12073572	33335	1	9927	360	ENSG00000116688	MFN2	mitofusin 2
chr1	12043599	12043842	244	*	Egr1_peak_587	205	Intron (uc001atn.4/9927, intron 2 of 18)	1	12040238	12073572	33335	1	9927	3361	ENSG00000116688	MFN2	mitofusin 2
chr1	12065688	12065931	244	*	Egr1_peak_588	310	Exon (uc001atn.4/9927, exon 15 of 19)	1	12079299	12092106	12808	1	60672	-13368	ENSG00000116691	MIIP	migration and invasion inhibitory protein
chr1	12066686	12066864	179	*	Egr1_peak_589	736	Exon (uc001atn.4/9927, exon 16 of 19)	1	12079299	12092106	12808	1	60672	-12435	ENSG00000116691	MIIP	migration and invasion inhibitory protein
chr1	12075176	12075359	184	*	Egr1_peak_590	597	Distal Intergenic	1	12079299	12092106	12808	1	60672	-3940	ENSG00000116691	MIIP	migration and invasion inhibitory protein
chr1	12079354	12079466	113	*	Egr1_peak_591	517	Promoter (<=1kb)	1	12079299	12092106	12808	1	60672	55	ENSG00000116691	MIIP	migration and invasion inhibitory protein
chr1	12079972	12080215	244	*	Egr1_peak_592	146	Promoter (<=1kb)	1	12079299	12092106	12808	1	60672	673	ENSG00000116691	MIIP	migration and invasion inhibitory protein
chr1	12094677	12094843	167	*	Egr1_peak_593	644	Distal Intergenic	1	12079299	12092106	12808	1	60672	15378	ENSG00000116691	MIIP	migration and invasion inhibitory protein
chr1	12098677	12098926	250	*	Egr1_peak_594	1000	Distal Intergenic	1	12079299	12092106	12808	1	60672	19378	ENSG00000116691	MIIP	migration and invasion inhibitory protein
chr1	12107233	12107472	240	*	Egr1_peak_595	175	Distal Intergenic	1	12123434	12204264	80831	1	943	-15962	ENSG00000120949	TNFRSF8	tumor necrosis factor receptor superfamily member 8
chr1	12107714	12107986	273	*	Egr1_peak_596	329	Distal Intergenic	1	12123434	12204264	80831	1	943	-15448	ENSG00000120949	TNFRSF8	tumor necrosis factor receptor superfamily member 8
chr1	12112111	12112350	240	*	Egr1_peak_597	210	Distal Intergenic	1	12123434	12204264	80831	1	943	-11084	ENSG00000120949	TNFRSF8	tumor necrosis factor receptor superfamily member 8
chr1	12123495	12123734	240	*	Egr1_peak_598	272	Promoter (<=1kb)	1	12123434	12204264	80831	1	943	61	ENSG00000120949	TNFRSF8	tumor necrosis factor receptor superfamily member 8
chr1	12123736	12123913	178	*	Egr1_peak_599	293	Promoter (<=1kb)	1	12123434	12204264	80831	1	943	302	ENSG00000120949	TNFRSF8	tumor necrosis factor receptor superfamily member 8
chr1	12123984	12124223	240	*	Egr1_peak_600	174	Promoter (<=1kb)	1	12123434	12204264	80831	1	943	550	ENSG00000120949	TNFRSF8	tumor necrosis factor receptor superfamily member 8
chr1	12127955	12128261	307	*	Egr1_peak_601	299	Intron (uc001atq.3/943, intron 1 of 14)	1	12123434	12204264	80831	1	943	4521	ENSG00000120949	TNFRSF8	tumor necrosis factor receptor superfamily member 8
chr1	12135860	12136020	161	*	Egr1_peak_602	753	Intron (uc001atq.3/943, intron 1 of 14)	1	12123434	12204264	80831	1	943	12426	ENSG00000120949	TNFRSF8	tumor necrosis factor receptor superfamily member 8
chr1	12139429	12139489	61	*	Egr1_peak_603	321	Intron (uc001atq.3/943, intron 1 of 14)	1	12123434	12204264	80831	1	943	15995	ENSG00000120949	TNFRSF8	tumor necrosis factor receptor superfamily member 8
chr1	12141885	12142128	244	*	Egr1_peak_604	225	Intron (uc001atq.3/943, intron 1 of 14)	1	12123434	12204264	80831	1	943	18451	ENSG00000120949	TNFRSF8	tumor necrosis factor receptor superfamily member 8
chr1	12143892	12144135	244	*	Egr1_peak_605	231	Intron (uc001atq.3/943, intron 1 of 14)	1	12123434	12204264	80831	1	943	20458	ENSG00000120949	TNFRSF8	tumor necrosis factor receptor superfamily member 8
chr1	12145985	12146228	244	*	Egr1_peak_606	188	Intron (uc001atq.3/943, intron 2 of 14)	1	12123434	12204264	80831	1	943	22551	ENSG00000120949	TNFRSF8	tumor necrosis factor receptor superfamily member 8
chr1	12148005	12148244	240	*	Egr1_peak_607	211	Intron (uc001atq.3/943, intron 2 of 14)	1	12123434	12204264	80831	1	943	24571	ENSG00000120949	TNFRSF8	tumor necrosis factor receptor superfamily member 8
chr1	12150449	12150705	257	*	Egr1_peak_608	530	Intron (uc001atq.3/943, intron 2 of 14)	1	12123434	12204264	80831	1	943	27015	ENSG00000120949	TNFRSF8	tumor necrosis factor receptor superfamily member 8
chr1	12166990	12167265	276	*	Egr1_peak_609	249	Intron (uc001atq.3/943, intron 4 of 14)	1	12123434	12204264	80831	1	943	43556	ENSG00000120949	TNFRSF8	tumor necrosis factor receptor superfamily member 8
chr1	12226912	12227155	244	*	Egr1_peak_610	271	Promoter (<=1kb)	1	12227060	12269277	42218	1	7133	0	ENSG00000028137	TNFRSF1B	tumor necrosis factor receptor superfamily member 1B
chr1	12227470	12227720	251	*	Egr1_peak_611	449	Promoter (<=1kb)	1	12227060	12269277	42218	1	7133	410	ENSG00000028137	TNFRSF1B	tumor necrosis factor receptor superfamily member 1B
chr1	12228215	12228523	309	*	Egr1_peak_612	1000	Promoter (1-2kb)	1	12227060	12269277	42218	1	7133	1155	ENSG00000028137	TNFRSF1B	tumor necrosis factor receptor superfamily member 1B
chr1	12235306	12235519	214	*	Egr1_peak_613	977	Intron (uc001att.3/7133, intron 1 of 9)	1	12227060	12269277	42218	1	7133	8246	ENSG00000028137	TNFRSF1B	tumor necrosis factor receptor superfamily member 1B
chr1	12238082	12238325	244	*	Egr1_peak_614	173	Intron (uc001att.3/7133, intron 1 of 9)	1	12227060	12269277	42218	1	7133	11022	ENSG00000028137	TNFRSF1B	tumor necrosis factor receptor superfamily member 1B
chr1	12263839	12263944	106	*	Egr1_peak_615	398	Intron (uc001att.3/7133, intron 9 of 9)	1	12251762	12251839	78	1	100616438	12077	ENSG00000263676	MIR4632	microRNA 4632
chr1	12264211	12264454	244	*	Egr1_peak_616	964	Intron (uc001att.3/7133, intron 9 of 9)	1	12251762	12251839	78	1	100616438	12449	ENSG00000263676	MIR4632	microRNA 4632
chr1	12269305	12269544	240	*	Egr1_peak_617	284	Distal Intergenic	1	12251762	12251839	78	1	100616438	17543	ENSG00000263676	MIR4632	microRNA 4632
chr1	12278701	12278944	244	*	Egr1_peak_618	164	Distal Intergenic	1	12290113	12572098	281986	1	55187	-11169	ENSG00000048707	VPS13D	vacuolar protein sorting 13 homolog D (S. cerevisiae)
chr1	12289908	12290183	276	*	Egr1_peak_619	232	Promoter (<=1kb)	1	12290113	12572098	281986	1	55187	0	ENSG00000048707	VPS13D	vacuolar protein sorting 13 homolog D (S. cerevisiae)
chr1	12469761	12469933	173	*	Egr1_peak_620	868	5' UTR	1	12567300	12567451	152	1	677882	-97367	ENSG00000266079	SNORA59B	small nucleolar RNA, H/ACA box 59B
chr1	12493940	12494061	122	*	Egr1_peak_621	564	Intron (uc001atv.3/55187, intron 65 of 69)	1	12567300	12567451	152	1	677882	-73239	ENSG00000266079	SNORA59B	small nucleolar RNA, H/ACA box 59B
chr1	12508956	12509199	244	*	Egr1_peak_622	304	Intron (uc001atv.3/55187, intron 65 of 69)	1	12567300	12567451	152	1	677882	-58101	ENSG00000266079	SNORA59B	small nucleolar RNA, H/ACA box 59B
chr1	12521000	12521243	244	*	Egr1_peak_623	189	Intron (uc001atv.3/55187, intron 67 of 69)	1	12567300	12567451	152	1	677882	-46057	ENSG00000266079	SNORA59B	small nucleolar RNA, H/ACA box 59B
chr1	12525861	12526104	244	*	Egr1_peak_624	156	Intron (uc001atv.3/55187, intron 67 of 69)	1	12567300	12567451	152	1	677882	-41196	ENSG00000266079	SNORA59B	small nucleolar RNA, H/ACA box 59B
chr1	12538232	12538443	212	*	Egr1_peak_625	1000	Intron (uc001atv.3/55187, intron 67 of 69)	1	12567300	12567451	152	1	677882	-28857	ENSG00000266079	SNORA59B	small nucleolar RNA, H/ACA box 59B
chr1	12579195	12579438	244	*	Egr1_peak_626	277	Distal Intergenic	1	12567300	12567451	152	1	677882	11895	ENSG00000266079	SNORA59B	small nucleolar RNA, H/ACA box 59B
chr1	12589513	12589755	243	*	Egr1_peak_627	1000	Distal Intergenic	1	12567300	12567451	152	1	677882	22213	ENSG00000266079	SNORA59B	small nucleolar RNA, H/ACA box 59B
chr1	12599866	12600109	244	*	Egr1_peak_628	147	Distal Intergenic	1	12567300	12567451	152	1	677882	32566	ENSG00000266079	SNORA59B	small nucleolar RNA, H/ACA box 59B
chr1	12601632	12601875	244	*	Egr1_peak_629	178	Distal Intergenic	1	12567300	12567451	152	1	677882	34332	ENSG00000266079	SNORA59B	small nucleolar RNA, H/ACA box 59B
chr1	12612665	12612908	244	*	Egr1_peak_630	159	Distal Intergenic	1	12567300	12567451	152	1	677882	45365	ENSG00000266079	SNORA59B	small nucleolar RNA, H/ACA box 59B
chr1	12655158	12655433	276	*	Egr1_peak_631	131	Intron (uc001aub.3/9249, intron 5 of 5)	1	12627939	12677820	49882	2	9249	22387	ENSG00000162496	DHRS3	dehydrogenase/reductase (SDR family) member 3
chr1	12662023	12662266	244	*	Egr1_peak_632	160	Intron (uc001aub.3/9249, intron 5 of 5)	1	12627939	12677820	49882	2	9249	15554	ENSG00000162496	DHRS3	dehydrogenase/reductase (SDR family) member 3
chr1	12664012	12664255	244	*	Egr1_peak_633	146	Intron (uc001aub.3/9249, intron 5 of 5)	1	12627939	12677820	49882	2	9249	13565	ENSG00000162496	DHRS3	dehydrogenase/reductase (SDR family) member 3
chr1	12664442	12664685	244	*	Egr1_peak_634	151	Intron (uc001aub.3/9249, intron 5 of 5)	1	12627939	12677820	49882	2	9249	13135	ENSG00000162496	DHRS3	dehydrogenase/reductase (SDR family) member 3
chr1	12677942	12678217	276	*	Egr1_peak_635	264	Promoter (<=1kb)	1	12627939	12677820	49882	2	9249	-122	ENSG00000162496	DHRS3	dehydrogenase/reductase (SDR family) member 3
chr1	12679100	12679343	244	*	Egr1_peak_636	253	Promoter (1-2kb)	1	12627939	12677820	49882	2	9249	-1280	ENSG00000162496	DHRS3	dehydrogenase/reductase (SDR family) member 3
chr1	12721926	12722169	244	*	Egr1_peak_637	238	Intron (uc001auf.3/343066, intron 3 of 3)	1	12704566	12727097	22532	1	343066	17360	ENSG00000204518	AADACL4	arylacetamide deacetylase-like 4
chr1	12820331	12820606	276	*	Egr1_peak_638	155	Intron (uc001auh.3/93190, intron 3 of 3)	1	12806163	12821102	14940	1	93190	14168	ENSG00000157330	C1orf158	chromosome 1 open reading frame 158
chr1	12866595	12866838	244	*	Egr1_peak_639	148	Distal Intergenic	1	12851546	12856777	5232	1	65121	15049	ENSG00000116721	PRAMEF1	PRAME family member 1
chr1	13785438	13785681	244	*	Egr1_peak_640	290	Distal Intergenic	1	13801445	13840242	38798	2	126755	54561	ENSG00000162494	LRRC38	leucine rich repeat containing 38
chr1	13820596	13820835	240	*	Egr1_peak_641	208	Intron (uc001avb.3/126755, intron 1 of 1)	1	13801445	13840242	38798	2	126755	19407	ENSG00000162494	LRRC38	leucine rich repeat containing 38
chr1	13840090	13840365	276	*	Egr1_peak_642	127	Promoter (<=1kb)	1	13801445	13840242	38798	2	126755	0	ENSG00000162494	LRRC38	leucine rich repeat containing 38
chr1	14075617	14075856	240	*	Egr1_peak_643	329	5' UTR	1	14026735	14151574	124840	1	7799	48882	ENSG00000116731	PRDM2	PR domain 2
chr1	14135266	14135431	166	*	Egr1_peak_644	672	Intron (uc001avg.3/7799, intron 6 of 7)	1	14026735	14151574	124840	1	7799	108531	ENSG00000116731	PRDM2	PR domain 2
chr1	14135996	14136239	244	*	Egr1_peak_645	292	Intron (uc001avg.3/7799, intron 6 of 7)	1	14026735	14151574	124840	1	7799	109261	ENSG00000116731	PRDM2	PR domain 2
chr1	14467087	14467330	244	*	Egr1_peak_646	259	Distal Intergenic	1	14026735	14151574	124840	1	7799	440352	ENSG00000116731	PRDM2	PR domain 2
chr1	14636935	14637009	75	*	Egr1_peak_647	441	Distal Intergenic	1	14925213	15444544	519332	1	23254	-288204	ENSG00000189337	KAZN	kazrin, periplakin interacting protein
chr1	14763624	14763842	219	*	Egr1_peak_648	1000	Distal Intergenic	1	14925213	15444544	519332	1	23254	-161371	ENSG00000189337	KAZN	kazrin, periplakin interacting protein
chr1	15106860	15107082	223	*	Egr1_peak_649	1000	Intron (uc009vog.1/23254, intron 1 of 7)	1	14925213	15444544	519332	1	23254	181647	ENSG00000189337	KAZN	kazrin, periplakin interacting protein
chr1	15224677	15224759	83	*	Egr1_peak_650	452	Intron (uc009vog.1/23254, intron 1 of 7)	1	15438311	15478960	40650	2	200197	254201	ENSG00000175147	TMEM51-AS1	TMEM51 antisense RNA 1
chr1	15250119	15250362	244	*	Egr1_peak_651	216	Intron (uc009vog.1/23254, intron 1 of 7)	1	15438311	15478960	40650	2	200197	228598	ENSG00000175147	TMEM51-AS1	TMEM51 antisense RNA 1
chr1	15250645	15250825	181	*	Egr1_peak_652	465	5' UTR	1	15438311	15478960	40650	2	200197	228135	ENSG00000175147	TMEM51-AS1	TMEM51 antisense RNA 1
chr1	15256088	15256331	244	*	Egr1_peak_653	272	5' UTR	1	15438311	15478960	40650	2	200197	222629	ENSG00000175147	TMEM51-AS1	TMEM51 antisense RNA 1
chr1	15266564	15266668	105	*	Egr1_peak_654	473	Intron (uc009vog.1/23254, intron 1 of 7)	1	15438311	15478960	40650	2	200197	212292	ENSG00000175147	TMEM51-AS1	TMEM51 antisense RNA 1
chr1	15296747	15296916	170	*	Egr1_peak_655	833	Intron (uc009vog.1/23254, intron 2 of 7)	1	15438311	15478960	40650	2	200197	182044	ENSG00000175147	TMEM51-AS1	TMEM51 antisense RNA 1
chr1	15322604	15322801	198	*	Egr1_peak_656	818	Intron (uc009vog.1/23254, intron 2 of 7)	1	15438311	15478960	40650	2	200197	156159	ENSG00000175147	TMEM51-AS1	TMEM51 antisense RNA 1
chr1	15347641	15347884	244	*	Egr1_peak_657	323	Intron (uc009vog.1/23254, intron 2 of 7)	1	15438311	15478960	40650	2	200197	131076	ENSG00000175147	TMEM51-AS1	TMEM51 antisense RNA 1
chr1	15358532	15358707	176	*	Egr1_peak_658	691	Intron (uc009vog.1/23254, intron 2 of 7)	1	15438311	15478960	40650	2	200197	120253	ENSG00000175147	TMEM51-AS1	TMEM51 antisense RNA 1
chr1	15373024	15373323	300	*	Egr1_peak_659	195	Intron (uc009vog.1/23254, intron 4 of 7)	1	15438311	15478960	40650	2	200197	105637	ENSG00000175147	TMEM51-AS1	TMEM51 antisense RNA 1
chr1	15406891	15407134	244	*	Egr1_peak_660	181	Intron (uc001avm.4/23254, intron 8 of 14)	1	15438311	15478960	40650	2	200197	71826	ENSG00000175147	TMEM51-AS1	TMEM51 antisense RNA 1
chr1	15455073	15455316	244	*	Egr1_peak_661	154	Intron (uc001avv.4/200197, intron 4 of 4)	1	15438311	15478960	40650	2	200197	23644	ENSG00000175147	TMEM51-AS1	TMEM51 antisense RNA 1
chr1	15457280	15457358	79	*	Egr1_peak_662	343	Intron (uc001avv.4/200197, intron 4 of 4)	1	15438311	15478960	40650	2	200197	21602	ENSG00000175147	TMEM51-AS1	TMEM51 antisense RNA 1
chr1	15501186	15501429	244	*	Egr1_peak_663	156	Intron (uc001avw.4/55092, intron 1 of 3)	1	15479028	15546974	67947	1	55092	22158	ENSG00000171729	TMEM51	transmembrane protein 51
chr1	15587752	15587995	244	*	Egr1_peak_664	186	Intron (uc001awa.1/114827, intron 2 of 15)	1	15573768	15726778	153011	1	114827	13984	ENSG00000142621	FHAD1	forkhead-associated (FHA) phosphopeptide binding domain 1
chr1	15599067	15599342	276	*	Egr1_peak_665	135	Intron (uc001awa.1/114827, intron 3 of 15)	1	15573768	15726778	153011	1	114827	25299	ENSG00000142621	FHAD1	forkhead-associated (FHA) phosphopeptide binding domain 1
chr1	15617046	15617207	162	*	Egr1_peak_666	703	Intron (uc001awa.1/114827, intron 4 of 15)	1	15573768	15726778	153011	1	114827	43278	ENSG00000142621	FHAD1	forkhead-associated (FHA) phosphopeptide binding domain 1
chr1	15641284	15641439	156	*	Egr1_peak_667	434	Intron (uc001awa.1/114827, intron 7 of 15)	1	15573768	15726778	153011	1	114827	67516	ENSG00000142621	FHAD1	forkhead-associated (FHA) phosphopeptide binding domain 1
chr1	15649633	15649876	244	*	Egr1_peak_668	247	Intron (uc001awa.1/114827, intron 9 of 15)	1	15573768	15726778	153011	1	114827	75865	ENSG00000142621	FHAD1	forkhead-associated (FHA) phosphopeptide binding domain 1
chr1	15651095	15651338	244	*	Egr1_peak_669	195	Intron (uc001awa.1/114827, intron 9 of 15)	1	15573768	15726778	153011	1	114827	77327	ENSG00000142621	FHAD1	forkhead-associated (FHA) phosphopeptide binding domain 1
chr1	15681335	15681578	244	*	Egr1_peak_670	148	Intron (uc001awb.2/114827, intron 19 of 30)	1	15736391	15756839	20449	1	79180	-54813	ENSG00000142634	EFHD2	EF-hand domain family member D2
chr1	15685331	15685574	244	*	Egr1_peak_671	282	Intron (uc001awb.2/114827, intron 20 of 30)	1	15736391	15756839	20449	1	79180	-50817	ENSG00000142634	EFHD2	EF-hand domain family member D2
chr1	15710892	15711167	276	*	Egr1_peak_672	283	3' UTR	1	15736391	15756839	20449	1	79180	-25224	ENSG00000142634	EFHD2	EF-hand domain family member D2
chr1	15736209	15736484	276	*	Egr1_peak_673	1000	Promoter (<=1kb)	1	15736391	15756839	20449	1	79180	0	ENSG00000142634	EFHD2	EF-hand domain family member D2
chr1	15742504	15742743	240	*	Egr1_peak_674	721	Intron (uc001awh.2/79180, intron 1 of 3)	1	15736391	15756839	20449	1	79180	6113	ENSG00000142634	EFHD2	EF-hand domain family member D2
chr1	15743577	15743816	240	*	Egr1_peak_675	693	Intron (uc001awh.2/79180, intron 1 of 3)	1	15736391	15756839	20449	1	79180	7186	ENSG00000142634	EFHD2	EF-hand domain family member D2
chr1	15744074	15744313	240	*	Egr1_peak_676	790	Intron (uc001awh.2/79180, intron 1 of 3)	1	15736391	15756839	20449	1	79180	7683	ENSG00000142634	EFHD2	EF-hand domain family member D2
chr1	15750656	15750870	215	*	Egr1_peak_677	1000	Intron (uc001awh.2/79180, intron 1 of 3)	1	15764938	15773153	8216	1	11330	-14068	ENSG00000162438	CTRC	chymotrypsin C
chr1	15753396	15753456	61	*	Egr1_peak_678	317	Intron (uc001awh.2/79180, intron 2 of 3)	1	15764938	15773153	8216	1	11330	-11482	ENSG00000162438	CTRC	chymotrypsin C
chr1	15757689	15757932	244	*	Egr1_peak_679	178	Distal Intergenic	1	15764938	15773153	8216	1	11330	-7006	ENSG00000162438	CTRC	chymotrypsin C
chr1	15759330	15759573	244	*	Egr1_peak_680	183	Distal Intergenic	1	15764938	15773153	8216	1	11330	-5365	ENSG00000162438	CTRC	chymotrypsin C
chr1	15767003	15767186	184	*	Egr1_peak_681	699	Promoter (2-3kb)	1	15764938	15773153	8216	1	11330	2065	ENSG00000162438	CTRC	chymotrypsin C
chr1	15783125	15783368	244	*	Egr1_peak_682	179	Promoter (<=1kb)	1	15783223	15798586	15364	1	63036	0	ENSG00000142615	CELA2A	chymotrypsin like elastase family member 2A
chr1	15850646	15850928	283	*	Egr1_peak_683	1000	Promoter (<=1kb)	1	15817324	15851285	33962	2	842	357	ENSG00000132906	CASP9	caspase 9
chr1	15850989	15851413	425	*	Egr1_peak_684	1000	Promoter (<=1kb)	1	15817324	15851285	33962	2	842	0	ENSG00000132906	CASP9	caspase 9
chr1	15851547	15851856	310	*	Egr1_peak_685	621	Promoter (<=1kb)	1	15817324	15851285	33962	2	842	-262	ENSG00000132906	CASP9	caspase 9
chr1	15853061	15853304	244	*	Egr1_peak_686	212	Promoter (<=1kb)	1	15853352	15918874	65523	1	23341	-48	ENSG00000116138	DNAJC16	DnaJ heat shock protein family (Hsp40) member C16
chr1	15853479	15853722	244	*	Egr1_peak_687	294	Promoter (<=1kb)	1	15853352	15918874	65523	1	23341	127	ENSG00000116138	DNAJC16	DnaJ heat shock protein family (Hsp40) member C16
chr1	15870266	15870514	249	*	Egr1_peak_688	1000	Intron (uc001awr.1/23341, intron 4 of 12)	1	15853352	15918874	65523	1	23341	16914	ENSG00000116138	DNAJC16	DnaJ heat shock protein family (Hsp40) member C16
chr1	15911296	15911535	240	*	Egr1_peak_689	168	Promoter (<=1kb)	1	15898194	15911605	13412	2	79814	70	ENSG00000116771	AGMAT	agmatinase
chr1	15930074	15930313	240	*	Egr1_peak_690	288	Distal Intergenic	1	15943953	15987552	43600	1	84301	-13640	ENSG00000197312	DDI2	DNA damage inducible 1 homolog 2
chr1	15943663	15944058	396	*	Egr1_peak_691	1000	Promoter (<=1kb)	1	15943953	15987552	43600	1	84301	0	ENSG00000197312	DDI2	DNA damage inducible 1 homolog 2
chr1	15944334	15944577	244	*	Egr1_peak_692	195	Promoter (<=1kb)	1	15943953	15987552	43600	1	84301	381	ENSG00000197312	DDI2	DNA damage inducible 1 homolog 2
chr1	16008475	16008718	244	*	Egr1_peak_693	251	Promoter (2-3kb)	1	16010827	16061264	50438	1	23207	-2109	ENSG00000116786	PLEKHM2	pleckstrin homology and RUN domain containing M2
chr1	16023423	16023662	240	*	Egr1_peak_694	202	Intron (uc010obo.2/23207, intron 1 of 19)	1	16010827	16061264	50438	1	23207	12596	ENSG00000116786	PLEKHM2	pleckstrin homology and RUN domain containing M2
chr1	16030139	16030382	244	*	Egr1_peak_695	150	Intron (uc010obo.2/23207, intron 1 of 19)	1	16010827	16061264	50438	1	23207	19312	ENSG00000116786	PLEKHM2	pleckstrin homology and RUN domain containing M2
chr1	16067926	16068169	244	*	Egr1_peak_696	214	Promoter (<=1kb)	1	16068987	16074292	5306	1	388595	-818	ENSG00000162460	TMEM82	transmembrane protein 82
chr1	16087276	16087366	91	*	Egr1_peak_697	393	Intron (uc001axd.1/54751, intron 2 of 9)	1	16083154	16113084	29931	1	54751	4122	ENSG00000162458	FBLIM1	filamin binding LIM protein 1
chr1	16115534	16115784	251	*	Egr1_peak_698	323	Distal Intergenic	1	16133657	16134194	538	2	440567	18410	ENSG00000233954	UQCRHL	ubiquinol-cytochrome c reductase hinge protein like
chr1	16118645	16118888	244	*	Egr1_peak_699	231	Distal Intergenic	1	16133657	16134194	538	2	440567	15306	ENSG00000233954	UQCRHL	ubiquinol-cytochrome c reductase hinge protein like
chr1	16126847	16127090	244	*	Egr1_peak_700	326	Distal Intergenic	1	16133657	16134194	538	2	440567	7104	ENSG00000233954	UQCRHL	ubiquinol-cytochrome c reductase hinge protein like
chr1	16158578	16158793	216	*	Egr1_peak_701	1000	Downstream (1-2kb)	1	16174359	16266950	92592	1	23013	-15566	ENSG00000065526	SPEN	spen family transcriptional repressor
chr1	16160838	16161081	244	*	Egr1_peak_702	236	Exon (uc001axj.2/729614, exon 2 of 2)	1	16174359	16266950	92592	1	23013	-13278	ENSG00000065526	SPEN	spen family transcriptional repressor
chr1	16161315	16161660	346	*	Egr1_peak_703	1000	Exon (uc001axj.2/729614, exon 2 of 2)	1	16174359	16266950	92592	1	23013	-12699	ENSG00000065526	SPEN	spen family transcriptional repressor
chr1	16162306	16162568	263	*	Egr1_peak_704	1000	Exon (uc001axj.2/729614, exon 2 of 2)	1	16174359	16266950	92592	1	23013	-11791	ENSG00000065526	SPEN	spen family transcriptional repressor
chr1	16163400	16163639	240	*	Egr1_peak_705	299	Exon (uc001axj.2/729614, exon 2 of 2)	1	16174359	16266950	92592	1	23013	-10720	ENSG00000065526	SPEN	spen family transcriptional repressor
chr1	16174067	16174306	240	*	Egr1_peak_706	786	Promoter (<=1kb)	1	16174359	16266950	92592	1	23013	-53	ENSG00000065526	SPEN	spen family transcriptional repressor
chr1	16175977	16176273	297	*	Egr1_peak_707	611	Promoter (1-2kb)	1	16160710	16174642	13933	2	729614	-1335	ENSG00000179743	FLJ37453	uncharacterized LOC729614
chr1	16176551	16176826	276	*	Egr1_peak_708	1000	Promoter (1-2kb)	1	16160710	16174642	13933	2	729614	-1909	ENSG00000179743	FLJ37453	uncharacterized LOC729614
chr1	16212856	16213099	244	*	Egr1_peak_709	316	Intron (uc001axk.1/23013, intron 3 of 14)	1	16160710	16174642	13933	2	729614	-38214	ENSG00000179743	FLJ37453	uncharacterized LOC729614
chr1	16243484	16243723	240	*	Egr1_peak_710	198	Intron (uc001axk.1/23013, intron 6 of 14)	1	16268364	16302627	34264	2	7709	58904	ENSG00000116809	ZBTB17	zinc finger and BTB domain containing 17
chr1	16269548	16269731	184	*	Egr1_peak_711	941	Exon (uc001axl.4/7709, exon 13 of 16)	1	16268364	16302627	34264	2	7709	32896	ENSG00000116809	ZBTB17	zinc finger and BTB domain containing 17
chr1	16275771	16275942	172	*	Egr1_peak_712	462	Intron (uc001axl.4/7709, intron 14 of 15)	1	16268364	16302627	34264	2	7709	26685	ENSG00000116809	ZBTB17	zinc finger and BTB domain containing 17
chr1	16276022	16276243	222	*	Egr1_peak_713	701	Intron (uc001axl.4/7709, intron 14 of 15)	1	16268364	16302627	34264	2	7709	26384	ENSG00000116809	ZBTB17	zinc finger and BTB domain containing 17
chr1	16276833	16277072	240	*	Egr1_peak_714	183	Intron (uc001axl.4/7709, intron 14 of 15)	1	16268364	16302627	34264	2	7709	25555	ENSG00000116809	ZBTB17	zinc finger and BTB domain containing 17
chr1	16277824	16278067	244	*	Egr1_peak_715	325	Intron (uc001axl.4/7709, intron 14 of 15)	1	16268364	16302627	34264	2	7709	24560	ENSG00000116809	ZBTB17	zinc finger and BTB domain containing 17
chr1	16279348	16279591	244	*	Egr1_peak_716	238	Intron (uc001axl.4/7709, intron 14 of 15)	1	16268364	16302627	34264	2	7709	23036	ENSG00000116809	ZBTB17	zinc finger and BTB domain containing 17
chr1	16291808	16292047	240	*	Egr1_peak_717	217	Intron (uc001axl.4/7709, intron 14 of 15)	1	16268364	16302627	34264	2	7709	10580	ENSG00000116809	ZBTB17	zinc finger and BTB domain containing 17
chr1	16302016	16302366	351	*	Egr1_peak_718	1000	Promoter (<=1kb)	1	16268364	16302627	34264	2	7709	261	ENSG00000116809	ZBTB17	zinc finger and BTB domain containing 17
chr1	16333693	16333936	244	*	Egr1_peak_719	230	Promoter (2-3kb)	1	16330731	16333184	2454	1	149563	2962	ENSG00000183888	C1orf64	chromosome 1 open reading frame 64
chr1	16339342	16339467	126	*	Egr1_peak_720	468	Downstream (1-2kb)	1	16345370	16360545	15176	1	1187	-5903	ENSG00000186510	CLCNKA	chloride voltage-gated channel Ka
chr1	16339901	16339964	64	*	Egr1_peak_721	433	Downstream (<1kb)	1	16345370	16360545	15176	1	1187	-5406	ENSG00000186510	CLCNKA	chloride voltage-gated channel Ka
chr1	16341242	16341485	244	*	Egr1_peak_722	206	3' UTR	1	16345370	16360545	15176	1	1187	-3885	ENSG00000186510	CLCNKA	chloride voltage-gated channel Ka
chr1	16346271	16346514	244	*	Egr1_peak_723	333	Promoter (<=1kb)	1	16340523	16346089	5567	2	27129	-182	ENSG00000173641	HSPB7	heat shock protein family B (small) member 7
chr1	16353397	16353480	84	*	Egr1_peak_724	372	Promoter (2-3kb)	1	16355621	16383821	28201	1	1188	-2141	ENSG00000184908	CLCNKB	chloride voltage-gated channel Kb
chr1	16359426	16359675	250	*	Egr1_peak_725	1000	Exon (uc001axt.3/1187, exon 23 of 24)	1	16355621	16383821	28201	1	1188	3805	ENSG00000184908	CLCNKB	chloride voltage-gated channel Kb
chr1	16375155	16375277	123	*	Egr1_peak_726	459	5' UTR	1	16355621	16383821	28201	1	1188	19534	ENSG00000184908	CLCNKB	chloride voltage-gated channel Kb
chr1	16382652	16382891	240	*	Egr1_peak_727	695	Intron (uc001axx.5/1188, intron 18 of 19)	1	16384264	16400127	15864	2	348487	17236	ENSG00000185519	FAM131C	family with sequence similarity 131 member C
chr1	16442525	16442800	276	*	Egr1_peak_728	145	Distal Intergenic	1	16450832	16482582	31751	2	1969	39782	ENSG00000142627	EPHA2	EPH receptor A2
chr1	16449512	16449751	240	*	Egr1_peak_729	1000	Downstream (1-2kb)	1	16450832	16482582	31751	2	1969	32831	ENSG00000142627	EPHA2	EPH receptor A2
chr1	16469020	16469138	119	*	Egr1_peak_730	410	Intron (uc001aya.2/1969, intron 14 of 16)	1	16450832	16482582	31751	2	1969	13444	ENSG00000142627	EPHA2	EPH receptor A2
chr1	16470429	16470633	205	*	Egr1_peak_731	976	Intron (uc001aya.2/1969, intron 14 of 16)	1	16450832	16482582	31751	2	1969	11949	ENSG00000142627	EPHA2	EPH receptor A2
chr1	16471169	16471238	70	*	Egr1_peak_732	323	Intron (uc001aya.2/1969, intron 14 of 16)	1	16450832	16482582	31751	2	1969	11344	ENSG00000142627	EPHA2	EPH receptor A2
chr1	16472785	16473120	336	*	Egr1_peak_733	1000	Intron (uc001aya.2/1969, intron 14 of 16)	1	16450832	16482582	31751	2	1969	9462	ENSG00000142627	EPHA2	EPH receptor A2
chr1	16477055	16477298	244	*	Egr1_peak_734	255	Intron (uc001aya.2/1969, intron 15 of 16)	1	16450832	16482582	31751	2	1969	5284	ENSG00000142627	EPHA2	EPH receptor A2
chr1	16477731	16477974	244	*	Egr1_peak_735	312	Intron (uc001aya.2/1969, intron 16 of 16)	1	16450832	16482582	31751	2	1969	4608	ENSG00000142627	EPHA2	EPH receptor A2
chr1	16481443	16481686	244	*	Egr1_peak_736	223	Promoter (<=1kb)	1	16450832	16482582	31751	2	1969	896	ENSG00000142627	EPHA2	EPH receptor A2
chr1	16483389	16483632	244	*	Egr1_peak_737	197	Promoter (<=1kb)	1	16450832	16482582	31751	2	1969	-807	ENSG00000142627	EPHA2	EPH receptor A2
chr1	16488828	16489067	240	*	Egr1_peak_738	167	Distal Intergenic	1	16450832	16482582	31751	2	1969	-6246	ENSG00000142627	EPHA2	EPH receptor A2
chr1	16489092	16489231	140	*	Egr1_peak_739	415	Distal Intergenic	1	16450832	16482582	31751	2	1969	-6510	ENSG00000142627	EPHA2	EPH receptor A2
chr1	16490757	16490818	62	*	Egr1_peak_740	494	Distal Intergenic	1	16450832	16482582	31751	2	1969	-8175	ENSG00000142627	EPHA2	EPH receptor A2
chr1	16494248	16494523	276	*	Egr1_peak_741	195	Distal Intergenic	1	16450832	16482582	31751	2	1969	-11666	ENSG00000142627	EPHA2	EPH receptor A2
chr1	16514267	16514517	251	*	Egr1_peak_742	193	Distal Intergenic	1	16524599	16539104	14506	2	128272	24587	ENSG00000142632	ARHGEF19	Rho guanine nucleotide exchange factor 19
chr1	16533341	16533411	71	*	Egr1_peak_743	283	Intron (uc009voo.2/128272, intron 10 of 10)	1	16524599	16539104	14506	2	128272	5693	ENSG00000142632	ARHGEF19	Rho guanine nucleotide exchange factor 19
chr1	16542750	16542848	99	*	Egr1_peak_744	443	Distal Intergenic	1	16524599	16539104	14506	2	128272	-3646	ENSG00000142632	ARHGEF19	Rho guanine nucleotide exchange factor 19
chr1	16563481	16563730	250	*	Egr1_peak_745	1000	Promoter (<=1kb)	1	16558182	16563659	5478	2	79363	0	ENSG00000132881	RSG1	REM2 and RAB like small GTPase 1
chr1	16593069	16593312	244	*	Egr1_peak_746	178	Intron (uc001ayf.3/54455, intron 6 of 10)	1	16558182	16563659	5478	2	79363	-29410	ENSG00000132881	RSG1	REM2 and RAB like small GTPase 1
chr1	16629268	16629511	244	*	Egr1_peak_747	208	Intron (uc001ayf.3/54455, intron 7 of 10)	1	16576559	16678948	102390	2	54455	49437	ENSG00000037637	FBXO42	F-box protein 42
chr1	16674828	16675071	244	*	Egr1_peak_748	338	Intron (uc001ayg.3/54455, intron 9 of 9)	1	16576559	16678948	102390	2	54455	3877	ENSG00000037637	FBXO42	F-box protein 42
chr1	16678937	16679176	240	*	Egr1_peak_749	544	Promoter (<=1kb)	1	16576559	16678948	102390	2	54455	0	ENSG00000037637	FBXO42	F-box protein 42
chr1	16693657	16693773	117	*	Egr1_peak_750	317	Promoter (<=1kb)	1	16693525	16724643	31119	1	26099	132	ENSG00000055070	SZRD1	SUZ RNA binding domain containing 1
chr1	16693934	16694141	208	*	Egr1_peak_751	718	Promoter (<=1kb)	1	16693525	16724643	31119	1	26099	409	ENSG00000055070	SZRD1	SUZ RNA binding domain containing 1
chr1	16694763	16695006	244	*	Egr1_peak_752	153	Promoter (1-2kb)	1	16693525	16724643	31119	1	26099	1238	ENSG00000055070	SZRD1	SUZ RNA binding domain containing 1
chr1	16744134	16744377	244	*	Egr1_peak_753	295	Intron (uc001ayl.1/374955, intron 12 of 16)	1	16722176	16763919	41744	2	374955	19542	ENSG00000187144	SPATA21	spermatogenesis associated 21
chr1	16765745	16765988	244	*	Egr1_peak_754	191	Promoter (1-2kb)	1	16767167	16786584	19418	1	55707	-1179	ENSG00000157191	NECAP2	NECAP endocytosis associated 2
chr1	16766993	16767268	276	*	Egr1_peak_755	493	Promoter (<=1kb)	1	16767167	16786584	19418	1	55707	0	ENSG00000157191	NECAP2	NECAP endocytosis associated 2
chr1	16767505	16767780	276	*	Egr1_peak_756	147	Promoter (<=1kb)	1	16767167	16786584	19418	1	55707	338	ENSG00000157191	NECAP2	NECAP endocytosis associated 2
chr1	16817864	16818139	276	*	Egr1_peak_757	185	Promoter (1-2kb)	1	16793931	16819196	25266	2	114819	1057	ENSG00000080947	CROCCP3	ciliary rootlet coiled-coil, rootletin pseudogene 3
chr1	16825651	16825991	341	*	Egr1_peak_758	681	Distal Intergenic	1	16793931	16819196	25266	2	114819	-6455	ENSG00000080947	CROCCP3	ciliary rootlet coiled-coil, rootletin pseudogene 3
chr1	16872417	16872533	117	*	Egr1_peak_759	461	Exon (uc021ogs.1/uc021ogs.1, exon 1 of 1)	1	16793931	16819196	25266	2	114819	-53221	ENSG00000080947	CROCCP3	ciliary rootlet coiled-coil, rootletin pseudogene 3
chr1	16925900	16926143	244	*	Egr1_peak_760	312	Exon (uc001aza.5/55672, exon 3 of 3)	1	16888922	16940100	51179	2	55672	13957	ENSG00000219481	NBPF1	neuroblastoma breakpoint family member 1
chr1	16939647	16939886	240	*	Egr1_peak_761	221	Promoter (<=1kb)	1	16888922	16940100	51179	2	55672	214	ENSG00000219481	NBPF1	neuroblastoma breakpoint family member 1
chr1	16947489	16947764	276	*	Egr1_peak_762	361	Intron (uc010ocf.2/84809, intron 2 of 3)	1	16888922	16940100	51179	2	55672	-7389	ENSG00000219481	NBPF1	neuroblastoma breakpoint family member 1
chr1	16951445	16951688	244	*	Egr1_peak_763	200	Intron (uc010ocf.2/84809, intron 2 of 3)	1	16888922	16940100	51179	2	55672	-11345	ENSG00000219481	NBPF1	neuroblastoma breakpoint family member 1
chr1	16970878	16971386	509	*	Egr1_peak_764	1000	Promoter (<=1kb)	1	16944751	16971178	26428	2	84809	0	NA	CROCCP2	ciliary rootlet coiled-coil, rootletin pseudogene 2
chr1	16971627	16971750	124	*	Egr1_peak_765	624	Promoter (<=1kb)	1	16972069	16976915	4847	1	11209	-319	NA	MST1P2	macrophage stimulating 1 (hepatocyte growth factor-like) pseudogene 2
chr1	17004660	17004903	244	*	Egr1_peak_766	150	Exon (uc021ogw.1/uc021ogw.1, exon 1 of 1)	1	16972069	16976915	4847	1	11209	32591	NA	MST1P2	macrophage stimulating 1 (hepatocyte growth factor-like) pseudogene 2
chr1	17007364	17007607	244	*	Egr1_peak_767	154	Distal Intergenic	1	16972069	16976915	4847	1	11209	35295	NA	MST1P2	macrophage stimulating 1 (hepatocyte growth factor-like) pseudogene 2
chr1	17019313	17019588	276	*	Egr1_peak_768	159	Intron (uc001azn.1/284729, intron 1 of 10)	1	17017713	17046652	28940	2	284729	27064	ENSG00000268869	ESPNP	espin pseudogene
chr1	17022966	17023209	244	*	Egr1_peak_769	372	Exon (uc001azn.1/284729, exon 10 of 11)	1	17017713	17046652	28940	2	284729	23443	ENSG00000268869	ESPNP	espin pseudogene
chr1	17027033	17027151	119	*	Egr1_peak_770	574	Intron (uc001azn.1/284729, intron 5 of 10)	1	17017713	17046652	28940	2	284729	19501	ENSG00000268869	ESPNP	espin pseudogene
chr1	17034630	17034764	135	*	Egr1_peak_771	496	Intron (uc001azn.1/284729, intron 10 of 10)	1	17017713	17046652	28940	2	284729	11888	ENSG00000268869	ESPNP	espin pseudogene
chr1	17044121	17044364	244	*	Egr1_peak_772	276	Promoter (2-3kb)	1	17017713	17046652	28940	2	284729	2288	ENSG00000268869	ESPNP	espin pseudogene
chr1	17051738	17052013	276	*	Egr1_peak_773	147	Distal Intergenic	1	17017713	17046652	28940	2	284729	-5086	ENSG00000268869	ESPNP	espin pseudogene
chr1	17188339	17188582	244	*	Egr1_peak_774	254	Exon (uc021ohe.1/uc021ohe.1, exon 1 of 1)	1	17081129	17090975	9847	2	11223	-97364	NA	MST1L	macrophage stimulating 1-like
chr1	17222648	17222732	85	*	Egr1_peak_775	256	Exon (uc021ohi.1/uc021ohi.1, exon 1 of 1)	1	17300999	17308081	7083	2	4237	85349	ENSG00000117122	MFAP2	microfibrillar associated protein 2
chr1	17231167	17231410	244	*	Egr1_peak_776	149	Intron (uc009voy.1/9696, intron 1 of 8)	1	17300999	17308081	7083	2	4237	76671	ENSG00000117122	MFAP2	microfibrillar associated protein 2
chr1	17231547	17232022	476	*	Egr1_peak_777	881	Intron (uc009voy.1/9696, intron 1 of 8)	1	17300999	17308081	7083	2	4237	76059	ENSG00000117122	MFAP2	microfibrillar associated protein 2
chr1	17240487	17240796	310	*	Egr1_peak_778	1000	Intron (uc009voy.1/9696, intron 1 of 8)	1	17300999	17308081	7083	2	4237	67285	ENSG00000117122	MFAP2	microfibrillar associated protein 2
chr1	17248078	17248353	276	*	Egr1_peak_779	462	Intron (uc009voy.1/9696, intron 1 of 8)	1	17300999	17308081	7083	2	4237	59728	ENSG00000117122	MFAP2	microfibrillar associated protein 2
chr1	17287210	17287453	244	*	Egr1_peak_780	158	Exon (uc001azt.2/9696, exon 27 of 37)	1	17300999	17308081	7083	2	4237	20628	ENSG00000117122	MFAP2	microfibrillar associated protein 2
chr1	17288322	17288565	244	*	Egr1_peak_781	253	Intron (uc001azt.2/9696, intron 27 of 36)	1	17300999	17308081	7083	2	4237	19516	ENSG00000117122	MFAP2	microfibrillar associated protein 2
chr1	17293770	17294013	244	*	Egr1_peak_782	157	Intron (uc001azt.2/9696, intron 30 of 36)	1	17300999	17308081	7083	2	4237	14068	ENSG00000117122	MFAP2	microfibrillar associated protein 2
chr1	17307083	17307358	276	*	Egr1_peak_783	180	Promoter (<=1kb)	1	17300999	17308081	7083	2	4237	723	ENSG00000117122	MFAP2	microfibrillar associated protein 2
chr1	17309459	17309702	244	*	Egr1_peak_784	181	Promoter (1-2kb)	1	17300999	17308081	7083	2	4237	-1378	ENSG00000117122	MFAP2	microfibrillar associated protein 2
chr1	17337504	17337747	244	*	Egr1_peak_785	215	Promoter (<=1kb)	1	17312453	17338423	25971	2	23400	676	ENSG00000159363	ATP13A2	ATPase 13A2
chr1	17338414	17338614	201	*	Egr1_peak_786	935	Promoter (<=1kb)	1	17312453	17338423	25971	2	23400	0	ENSG00000159363	ATP13A2	ATPase 13A2
chr1	17340413	17340656	244	*	Egr1_peak_787	192	Promoter (1-2kb)	1	17312453	17338423	25971	2	23400	-1990	ENSG00000159363	ATP13A2	ATPase 13A2
chr1	17380542	17380781	240	*	Egr1_peak_788	1000	Promoter (<=1kb)	1	17345225	17380665	35441	2	6390	0	ENSG00000117118	SDHB	succinate dehydrogenase complex iron sulfur subunit B
chr1	17442368	17442611	244	*	Egr1_peak_789	155	Intron (uc001baf.3/11240, intron 15 of 15)	1	17393256	17445948	52693	2	11240	3337	ENSG00000117115	PADI2	peptidyl arginine deiminase, type II
chr1	17445885	17446128	244	*	Egr1_peak_790	154	Promoter (<=1kb)	1	17393256	17445948	52693	2	11240	0	ENSG00000117115	PADI2	peptidyl arginine deiminase, type II
chr1	17462754	17462997	244	*	Egr1_peak_791	151	Distal Intergenic	1	17393256	17445948	52693	2	11240	-16806	ENSG00000117115	PADI2	peptidyl arginine deiminase, type II
chr1	17565901	17566176	276	*	Egr1_peak_792	236	Intron (uc001bah.1/29943, intron 13 of 15)	1	17575593	17610727	35135	1	51702	-9417	ENSG00000142619	PADI3	peptidyl arginine deiminase, type III
chr1	17600775	17601050	276	*	Egr1_peak_793	151	Intron (uc001bai.3/51702, intron 10 of 15)	1	17575593	17610727	35135	1	51702	25182	ENSG00000142619	PADI3	peptidyl arginine deiminase, type III
chr1	17635161	17635404	244	*	Egr1_peak_794	155	Promoter (<=1kb)	1	17634690	17690495	55806	1	23569	471	ENSG00000159339	PADI4	peptidyl arginine deiminase, type IV
chr1	17659556	17659799	244	*	Egr1_peak_795	279	Intron (uc009vpc.2/23569, intron 2 of 9)	1	17634690	17690495	55806	1	23569	24866	ENSG00000159339	PADI4	peptidyl arginine deiminase, type IV
chr1	17666995	17667081	87	*	Egr1_peak_796	345	Intron (uc009vpc.2/23569, intron 6 of 9)	1	17698741	17728195	29455	1	353238	-31660	ENSG00000276747	PADI6	peptidyl arginine deiminase, type VI
chr1	17679100	17679343	244	*	Egr1_peak_797	150	Intron (uc001baj.2/23569, intron 10 of 15)	1	17698741	17728195	29455	1	353238	-19398	ENSG00000276747	PADI6	peptidyl arginine deiminase, type VI
chr1	17727303	17727494	192	*	Egr1_peak_798	564	Intron (uc001bak.1/353238, intron 16 of 16)	1	17698741	17728195	29455	1	353238	28562	ENSG00000276747	PADI6	peptidyl arginine deiminase, type VI
chr1	17764105	17764637	533	*	Egr1_peak_799	534	Promoter (1-2kb)	1	17733251	17766250	33000	2	55920	1613	ENSG00000179051	RCC2	regulator of chromosome condensation 2
chr1	17765019	17765271	253	*	Egr1_peak_800	1000	Promoter (<=1kb)	1	17733251	17766250	33000	2	55920	979	ENSG00000179051	RCC2	regulator of chromosome condensation 2
chr1	17766165	17766457	293	*	Egr1_peak_801	258	Promoter (<=1kb)	1	17733251	17766250	33000	2	55920	0	ENSG00000179051	RCC2	regulator of chromosome condensation 2
chr1	17814329	17814445	117	*	Egr1_peak_802	252	Distal Intergenic	1	17846827	18024370	177544	1	55160	-32382	ENSG00000074964	ARHGEF10L	Rho guanine nucleotide exchange factor 10 like
chr1	17865985	17866228	244	*	Egr1_peak_803	170	Intron (uc031pli.1/55160, intron 1 of 1)	1	17846827	18024370	177544	1	55160	19158	ENSG00000074964	ARHGEF10L	Rho guanine nucleotide exchange factor 10 like
chr1	17866458	17866701	244	*	Egr1_peak_804	187	Intron (uc031pli.1/55160, intron 1 of 1)	1	17846827	18024370	177544	1	55160	19631	ENSG00000074964	ARHGEF10L	Rho guanine nucleotide exchange factor 10 like
chr1	17899991	17900266	276	*	Egr1_peak_805	192	Intron (uc031pli.1/55160, intron 1 of 1)	1	17846827	18024370	177544	1	55160	53164	ENSG00000074964	ARHGEF10L	Rho guanine nucleotide exchange factor 10 like
chr1	18126248	18126406	159	*	Egr1_peak_806	610	Intron (uc001bat.3/81569, intron 1 of 2)	1	18081808	18153558	71751	1	81569	44440	ENSG00000117148	ACTL8	actin like 8
chr1	18152679	18152922	244	*	Egr1_peak_807	245	Exon (uc001bat.3/81569, exon 3 of 3)	1	18081808	18153558	71751	1	81569	70871	ENSG00000117148	ACTL8	actin like 8
chr1	18286840	18287083	244	*	Egr1_peak_808	218	Distal Intergenic	1	18434240	18704977	270738	1	84966	-147157	ENSG00000117154	IGSF21	immunoglobin superfamily member 21
chr1	18293037	18293113	77	*	Egr1_peak_809	401	Distal Intergenic	1	18434240	18704977	270738	1	84966	-141127	ENSG00000117154	IGSF21	immunoglobin superfamily member 21
chr1	18437474	18437717	244	*	Egr1_peak_810	330	Intron (uc001bau.2/84966, intron 1 of 9)	1	18434240	18704977	270738	1	84966	3234	ENSG00000117154	IGSF21	immunoglobin superfamily member 21
chr1	18624807	18625082	276	*	Egr1_peak_811	281	Intron (uc001bau.2/84966, intron 3 of 9)	1	18807424	18812480	5057	1	127707	-182342	ENSG00000179023	KLHDC7A	kelch domain containing 7A
chr1	18742263	18742506	244	*	Egr1_peak_812	223	Distal Intergenic	1	18807424	18812480	5057	1	127707	-64918	ENSG00000179023	KLHDC7A	kelch domain containing 7A
chr1	18905913	18906156	244	*	Egr1_peak_813	146	Distal Intergenic	1	18957500	19075360	117861	1	5081	-51344	ENSG00000009709	PAX7	paired box 7
chr1	18957737	18957840	104	*	Egr1_peak_814	375	Promoter (<=1kb)	1	18957500	19075360	117861	1	5081	237	ENSG00000009709	PAX7	paired box 7
chr1	18966840	18967115	276	*	Egr1_peak_815	144	Intron (uc001bay.3/5081, intron 4 of 7)	1	18957500	19075360	117861	1	5081	9340	ENSG00000009709	PAX7	paired box 7
chr1	18972247	18972522	276	*	Egr1_peak_816	188	Intron (uc001bay.3/5081, intron 4 of 7)	1	18957500	19075360	117861	1	5081	14747	ENSG00000009709	PAX7	paired box 7
chr1	18978338	18978613	276	*	Egr1_peak_817	220	Intron (uc001bay.3/5081, intron 4 of 7)	1	18957500	19075360	117861	1	5081	20838	ENSG00000009709	PAX7	paired box 7
chr1	19043038	19043281	244	*	Egr1_peak_818	199	Intron (uc001bay.3/5081, intron 7 of 7)	1	18957500	19075360	117861	1	5081	85538	ENSG00000009709	PAX7	paired box 7
chr1	19075045	19075304	260	*	Egr1_peak_819	1000	3' UTR	1	19166093	19186155	20063	2	80834	110851	ENSG00000179002	TAS1R2	taste 1 receptor member 2
chr1	19133929	19134172	244	*	Egr1_peak_820	189	Distal Intergenic	1	19166093	19186155	20063	2	80834	51983	ENSG00000179002	TAS1R2	taste 1 receptor member 2
chr1	19210634	19210877	244	*	Egr1_peak_821	207	Promoter (<=1kb)	1	19209696	19209769	74	2	100616120	-865	ENSG00000265606	MIR4695	microRNA 4695
chr1	19219157	19219400	244	*	Egr1_peak_822	239	Intron (uc001bbb.3/8659, intron 15 of 15)	1	19209696	19209769	74	2	100616120	-9388	ENSG00000265606	MIR4695	microRNA 4695
chr1	19229051	19229326	276	*	Egr1_peak_823	242	Promoter (<=1kb)	1	19197924	19229293	31370	2	8659	0	ENSG00000159423	ALDH4A1	aldehyde dehydrogenase 4 family member A1
chr1	19231896	19232139	244	*	Egr1_peak_824	159	Promoter (2-3kb)	1	19197924	19229293	31370	2	8659	-2603	ENSG00000159423	ALDH4A1	aldehyde dehydrogenase 4 family member A1
chr1	19233994	19234220	227	*	Egr1_peak_825	1000	3' UTR	1	19197924	19229293	31370	2	8659	-4701	ENSG00000159423	ALDH4A1	aldehyde dehydrogenase 4 family member A1
chr1	19235477	19235720	244	*	Egr1_peak_826	248	Intron (uc001bbd.2/126917, intron 1 of 8)	1	19197924	19229293	31370	2	8659	-6184	ENSG00000159423	ALDH4A1	aldehyde dehydrogenase 4 family member A1
chr1	19235940	19236123	184	*	Egr1_peak_827	894	Intron (uc001bbd.2/126917, intron 1 of 8)	1	19197924	19229293	31370	2	8659	-6647	ENSG00000159423	ALDH4A1	aldehyde dehydrogenase 4 family member A1
chr1	19239676	19239919	244	*	Egr1_peak_828	162	Intron (uc001bbd.2/126917, intron 4 of 8)	1	19197924	19229293	31370	2	8659	-10383	ENSG00000159423	ALDH4A1	aldehyde dehydrogenase 4 family member A1
chr1	19246550	19246744	195	*	Egr1_peak_829	900	Intron (uc001bbd.2/126917, intron 7 of 8)	1	19197924	19229293	31370	2	8659	-17257	ENSG00000159423	ALDH4A1	aldehyde dehydrogenase 4 family member A1
chr1	19248220	19248463	244	*	Egr1_peak_830	185	Intron (uc001bbd.2/126917, intron 8 of 8)	1	19197924	19229293	31370	2	8659	-18927	ENSG00000159423	ALDH4A1	aldehyde dehydrogenase 4 family member A1
chr1	19253091	19253334	244	*	Egr1_peak_831	198	Intron (uc001bbd.2/126917, intron 8 of 8)	1	19197924	19229293	31370	2	8659	-23798	ENSG00000159423	ALDH4A1	aldehyde dehydrogenase 4 family member A1
chr1	19282112	19282388	277	*	Egr1_peak_832	260	Promoter (<=1kb)	1	19230774	19282826	52053	2	126917	438	ENSG00000169991	IFFO2	intermediate filament family orphan 2
chr1	19282656	19282899	244	*	Egr1_peak_833	168	Promoter (<=1kb)	1	19230774	19282826	52053	2	126917	0	ENSG00000169991	IFFO2	intermediate filament family orphan 2
chr1	19283182	19283425	244	*	Egr1_peak_834	283	Promoter (<=1kb)	1	19230774	19282826	52053	2	126917	-356	ENSG00000169991	IFFO2	intermediate filament family orphan 2
chr1	19329929	19330172	244	*	Egr1_peak_835	336	Distal Intergenic	1	19230774	19282826	52053	2	126917	-47103	ENSG00000169991	IFFO2	intermediate filament family orphan 2
chr1	19408088	19408331	244	*	Egr1_peak_836	301	5' UTR	1	19230774	19282826	52053	2	126917	-125262	ENSG00000169991	IFFO2	intermediate filament family orphan 2
chr1	19536634	19536881	248	*	Egr1_peak_837	542	Promoter (<=1kb)	1	19401000	19536746	135747	2	23352	0	ENSG00000127481	UBR4	ubiquitin protein ligase E3 component n-recognin 4
chr1	19546852	19547091	240	*	Egr1_peak_838	399	Intron (uc001bbn.4/23065, intron 2 of 2)	1	19401000	19536746	135747	2	23352	-10106	ENSG00000127481	UBR4	ubiquitin protein ligase E3 component n-recognin 4
chr1	19577296	19577429	134	*	Egr1_peak_839	678	Promoter (<=1kb)	1	19542158	19578053	35896	2	23065	624	ENSG00000127463	EMC1	ER membrane protein complex subunit 1
chr1	19577934	19578149	216	*	Egr1_peak_840	1000	Promoter (<=1kb)	1	19542158	19578053	35896	2	23065	0	ENSG00000127463	EMC1	ER membrane protein complex subunit 1
chr1	19578519	19578762	244	*	Egr1_peak_841	186	Promoter (<=1kb)	1	19578075	19586622	8548	1	51154	444	ENSG00000053372	MRTO4	MRT4 homolog, ribosome maturation factor
chr1	19579159	19579402	244	*	Egr1_peak_842	194	Promoter (1-2kb)	1	19578075	19586622	8548	1	51154	1084	ENSG00000053372	MRTO4	MRT4 homolog, ribosome maturation factor
chr1	19638594	19638908	315	*	Egr1_peak_843	1000	Promoter (<=1kb)	1	19629202	19638640	9439	2	8574	0	ENSG00000053371	AKR7A2	aldo-keto reductase family 7, member A2
chr1	19639159	19639492	334	*	Egr1_peak_844	1000	Promoter (<=1kb)	1	19638740	19658922	20183	1	54896	419	ENSG00000040487	PQLC2	PQ loop repeat containing 2
chr1	19642130	19642369	240	*	Egr1_peak_845	202	Intron (uc001bby.3/54896, intron 2 of 8)	1	19638740	19658922	20183	1	54896	3390	ENSG00000040487	PQLC2	PQ loop repeat containing 2
chr1	19652103	19652205	103	*	Egr1_peak_846	397	Intron (uc001bby.3/54896, intron 5 of 8)	1	19638740	19658922	20183	1	54896	13363	ENSG00000040487	PQLC2	PQ loop repeat containing 2
chr1	19652851	19652921	71	*	Egr1_peak_847	451	Exon (uc001bby.3/54896, exon 6 of 9)	1	19638740	19658922	20183	1	54896	14111	ENSG00000040487	PQLC2	PQ loop repeat containing 2
chr1	19710670	19710824	155	*	Egr1_peak_848	565	Intron (uc010ocz.2/832, intron 6 of 8)	1	19638740	19658922	20183	1	54896	71930	ENSG00000040487	PQLC2	PQ loop repeat containing 2
chr1	19786273	19786470	198	*	Egr1_peak_849	1000	Intron (uc010ocz.2/832, intron 8 of 8)	1	19665267	19812066	146800	2	832	25596	ENSG00000077549	CAPZB	capping actin protein of muscle Z-line beta subunit
chr1	19787539	19787629	91	*	Egr1_peak_850	375	Intron (uc010ocz.2/832, intron 8 of 8)	1	19665267	19812066	146800	2	832	24437	ENSG00000077549	CAPZB	capping actin protein of muscle Z-line beta subunit
chr1	19794892	19795135	244	*	Egr1_peak_851	250	Intron (uc010ocz.2/832, intron 8 of 8)	1	19665267	19812066	146800	2	832	16931	ENSG00000077549	CAPZB	capping actin protein of muscle Z-line beta subunit
chr1	19796191	19796434	244	*	Egr1_peak_852	206	Intron (uc010ocz.2/832, intron 8 of 8)	1	19665267	19812066	146800	2	832	15632	ENSG00000077549	CAPZB	capping actin protein of muscle Z-line beta subunit
chr1	19811587	19811830	244	*	Egr1_peak_853	187	Promoter (<=1kb)	1	19665267	19812066	146800	2	832	236	ENSG00000077549	CAPZB	capping actin protein of muscle Z-line beta subunit
chr1	19812076	19812315	240	*	Egr1_peak_854	602	Promoter (<=1kb)	1	19665267	19812066	146800	2	832	-10	ENSG00000077549	CAPZB	capping actin protein of muscle Z-line beta subunit
chr1	19814759	19814946	188	*	Egr1_peak_855	616	Promoter (2-3kb)	1	19665267	19812066	146800	2	832	-2693	ENSG00000077549	CAPZB	capping actin protein of muscle Z-line beta subunit
chr1	19839205	19839448	244	*	Egr1_peak_856	147	Distal Intergenic	1	19665267	19812066	146800	2	832	-27139	ENSG00000077549	CAPZB	capping actin protein of muscle Z-line beta subunit
chr1	19922613	19922856	244	*	Egr1_peak_857	305	Promoter (<=1kb)	1	19923471	19984949	61479	1	100532736	-615	ENSG00000270136	MINOS1-NBL1	MINOS1-NBL1 readthrough
chr1	19923405	19923606	202	*	Egr1_peak_858	1000	Promoter (<=1kb)	1	19923471	19984949	61479	1	100532736	0	ENSG00000270136	MINOS1-NBL1	MINOS1-NBL1 readthrough
chr1	19970618	19970861	244	*	Egr1_peak_859	257	Promoter (<=1kb)	1	19969723	19984949	15227	1	4681	895	ENSG00000158747	NBL1	neuroblastoma 1, DAN family BMP antagonist
chr1	19977276	19977519	244	*	Egr1_peak_860	199	Intron (uc009vpl.2/100532736, intron 1 of 3)	1	19969723	19984949	15227	1	4681	7553	ENSG00000158747	NBL1	neuroblastoma 1, DAN family BMP antagonist
chr1	19977704	19977947	244	*	Egr1_peak_861	148	Intron (uc009vpl.2/100532736, intron 1 of 3)	1	19969723	19984949	15227	1	4681	7981	ENSG00000158747	NBL1	neuroblastoma 1, DAN family BMP antagonist
chr1	19978813	19979016	204	*	Egr1_peak_862	1000	Intron (uc009vpl.2/100532736, intron 1 of 3)	1	19969723	19984949	15227	1	4681	9090	ENSG00000158747	NBL1	neuroblastoma 1, DAN family BMP antagonist
chr1	20000327	20000570	244	*	Egr1_peak_863	149	Intron (uc001bcl.3/3362, intron 1 of 2)	1	19991780	20006055	14276	1	3362	8547	ENSG00000158748	HTR6	5-hydroxytryptamine receptor 6
chr1	20106740	20107015	276	*	Egr1_peak_864	243	Intron (uc001bcn.3/255104, intron 12 of 15)	1	20008706	20126758	118053	2	255104	19743	ENSG00000162542	TMCO4	transmembrane and coiled-coil domains 4
chr1	20125778	20126017	240	*	Egr1_peak_865	223	Promoter (<=1kb)	1	20008706	20126758	118053	2	255104	741	ENSG00000162542	TMCO4	transmembrane and coiled-coil domains 4
chr1	20187583	20187789	207	*	Egr1_peak_866	1000	Distal Intergenic	1	20208888	20239437	30550	1	23252	-21099	ENSG00000169914	OTUD3	OTU deubiquitinase 3
chr1	20196529	20196772	244	*	Egr1_peak_867	196	Distal Intergenic	1	20208888	20239437	30550	1	23252	-12116	ENSG00000169914	OTUD3	OTU deubiquitinase 3
chr1	20495154	20495397	244	*	Egr1_peak_868	412	Intron (uc009vpq.1/391013, intron 1 of 2)	1	20490484	20501687	11204	2	391013	6290	ENSG00000187980	PLA2G2C	phospholipase A2 group IIC
chr1	20511142	20511417	276	*	Egr1_peak_869	245	Promoter (1-2kb)	1	20512578	20519942	7365	1	127733	-1161	ENSG00000162543	UBXN10	UBX domain protein 10
chr1	20511974	20512135	162	*	Egr1_peak_870	532	Promoter (<=1kb)	1	20512578	20519942	7365	1	127733	-443	ENSG00000162543	UBXN10	UBX domain protein 10
chr1	20512309	20512552	244	*	Egr1_peak_871	172	Promoter (<=1kb)	1	20512578	20519942	7365	1	127733	-26	ENSG00000162543	UBXN10	UBX domain protein 10
chr1	20514328	20514582	255	*	Egr1_peak_872	1000	Promoter (1-2kb)	1	20512578	20519942	7365	1	127733	1750	ENSG00000162543	UBXN10	UBX domain protein 10
chr1	20515101	20515268	168	*	Egr1_peak_873	675	Promoter (2-3kb)	1	20512578	20519942	7365	1	127733	2523	ENSG00000162543	UBXN10	UBX domain protein 10
chr1	20523993	20524236	244	*	Egr1_peak_874	185	Distal Intergenic	1	20512578	20519942	7365	1	127733	11415	ENSG00000162543	UBXN10	UBX domain protein 10
chr1	20554843	20555086	244	*	Egr1_peak_875	284	Distal Intergenic	1	20512578	20519942	7365	1	127733	42265	ENSG00000162543	UBXN10	UBX domain protein 10
chr1	20654850	20654957	108	*	Egr1_peak_876	405	Intron (uc001bdd.2/127731, intron 9 of 14)	1	20617412	20681387	63976	1	127731	37438	ENSG00000158816	VWA5B1	von Willebrand factor A domain containing 5B1
chr1	20669885	20670124	240	*	Egr1_peak_877	413	Exon (uc009vps.2/127731, exon 16 of 22)	1	20617412	20681387	63976	1	127731	52473	ENSG00000158816	VWA5B1	von Willebrand factor A domain containing 5B1
chr1	20670253	20670447	195	*	Egr1_peak_878	711	Intron (uc009vps.2/127731, intron 16 of 21)	1	20617412	20681387	63976	1	127731	52841	ENSG00000158816	VWA5B1	von Willebrand factor A domain containing 5B1
chr1	20692603	20692846	244	*	Egr1_peak_879	175	Intron (uc009vpu.2/339505, intron 2 of 3)	1	20686294	20755287	68994	2	339505	62441	NA	LINC01141	long intergenic non-protein coding RNA 1141
chr1	20756988	20757263	276	*	Egr1_peak_880	239	Promoter (1-2kb)	1	20686294	20755287	68994	2	339505	-1701	NA	LINC01141	long intergenic non-protein coding RNA 1141
chr1	20792828	20793067	240	*	Egr1_peak_881	201	Distal Intergenic	1	20808884	20812728	3845	2	55450	19661	ENSG00000162545	CAMK2N1	calcium/calmodulin-dependent protein kinase II inhibitor 1
chr1	20802669	20802912	244	*	Egr1_peak_882	189	Distal Intergenic	1	20808884	20812728	3845	2	55450	9816	ENSG00000162545	CAMK2N1	calcium/calmodulin-dependent protein kinase II inhibitor 1
chr1	20803013	20803138	126	*	Egr1_peak_883	363	Distal Intergenic	1	20808884	20812728	3845	2	55450	9590	ENSG00000162545	CAMK2N1	calcium/calmodulin-dependent protein kinase II inhibitor 1
chr1	20812481	20812975	495	*	Egr1_peak_884	173	Promoter (<=1kb)	1	20808884	20812728	3845	2	55450	0	ENSG00000162545	CAMK2N1	calcium/calmodulin-dependent protein kinase II inhibitor 1
chr1	20813116	20813391	276	*	Egr1_peak_885	965	Promoter (<=1kb)	1	20808884	20812728	3845	2	55450	-388	ENSG00000162545	CAMK2N1	calcium/calmodulin-dependent protein kinase II inhibitor 1
chr1	20834572	20834815	244	*	Egr1_peak_886	167	Promoter (<=1kb)	1	20825941	20834674	8734	2	79594	0	ENSG00000090432	MUL1	mitochondrial E3 ubiquitin protein ligase 1
chr1	20856742	20856985	244	*	Egr1_peak_887	157	Distal Intergenic	1	20878932	20881513	2582	1	163933	-21947	ENSG00000183114	FAM43B	family with sequence similarity 43 member B
chr1	20916314	20916500	187	*	Egr1_peak_888	560	Promoter (<=1kb)	1	20915444	20945400	29957	1	978	870	ENSG00000158825	CDA	cytidine deaminase
chr1	20939062	20939305	244	*	Egr1_peak_889	195	Intron (uc001bdk.3/978, intron 2 of 3)	1	20959948	20978004	18057	1	65018	-20643	ENSG00000158828	PINK1	PTEN induced putative kinase 1
chr1	20959746	20960032	287	*	Egr1_peak_890	810	Promoter (<=1kb)	1	20959948	20978004	18057	1	65018	0	ENSG00000158828	PINK1	PTEN induced putative kinase 1
chr1	20960356	20960595	240	*	Egr1_peak_891	641	Promoter (<=1kb)	1	20959948	20978004	18057	1	65018	408	ENSG00000158828	PINK1	PTEN induced putative kinase 1
chr1	20987782	20988057	276	*	Egr1_peak_892	294	Promoter (<=1kb)	1	20978260	20988037	9778	2	1650	0	ENSG00000244038	DDOST	dolichyl-diphosphooligosaccharide--protein glycosyltransferase non-catalytic subunit
chr1	20988064	20988307	244	*	Egr1_peak_893	337	Promoter (<=1kb)	1	20978260	20988037	9778	2	1650	-27	ENSG00000244038	DDOST	dolichyl-diphosphooligosaccharide--protein glycosyltransferase non-catalytic subunit
chr1	21022118	21022361	244	*	Egr1_peak_894	221	Intron (uc009vpx.3/57576, intron 8 of 8)	1	20990507	21044317	53811	2	57576	21956	ENSG00000117245	KIF17	kinesin family member 17
chr1	21022977	21023220	244	*	Egr1_peak_895	183	Intron (uc009vpx.3/57576, intron 8 of 8)	1	20990507	21044317	53811	2	57576	21097	ENSG00000117245	KIF17	kinesin family member 17
chr1	21023425	21023676	252	*	Egr1_peak_896	524	Intron (uc009vpx.3/57576, intron 8 of 8)	1	20990507	21044317	53811	2	57576	20641	ENSG00000117245	KIF17	kinesin family member 17
chr1	21054337	21054612	276	*	Egr1_peak_897	137	5' UTR	1	21046225	21059330	13106	2	400745	4718	ENSG00000189410	SH2D5	SH2 domain containing 5
chr1	21113031	21113385	355	*	Egr1_peak_898	1000	Promoter (<=1kb)	1	21069171	21113799	44629	2	50809	414	ENSG00000127483	HP1BP3	heterochromatin protein 1 binding protein 3
chr1	21113751	21114018	268	*	Egr1_peak_899	598	Promoter (<=1kb)	1	21069171	21113799	44629	2	50809	0	ENSG00000127483	HP1BP3	heterochromatin protein 1 binding protein 3
chr1	21471873	21472116	244	*	Egr1_peak_900	197	Intron (uc001bee.3/8672, intron 33 of 34)	1	21132785	21503381	370597	2	8672	31265	ENSG00000075151	EIF4G3	eukaryotic translation initiation factor 4 gamma 3
chr1	21503076	21503367	292	*	Egr1_peak_901	243	Promoter (<=1kb)	1	21132785	21503381	370597	2	8672	14	ENSG00000075151	EIF4G3	eukaryotic translation initiation factor 4 gamma 3
chr1	21503675	21503950	276	*	Egr1_peak_902	782	Promoter (<=1kb)	1	21132785	21503381	370597	2	8672	-294	ENSG00000075151	EIF4G3	eukaryotic translation initiation factor 4 gamma 3
chr1	21517339	21517614	276	*	Egr1_peak_903	154	Distal Intergenic	1	21132785	21503381	370597	2	8672	-13958	ENSG00000075151	EIF4G3	eukaryotic translation initiation factor 4 gamma 3
chr1	21525309	21525552	244	*	Egr1_peak_904	211	Distal Intergenic	1	21132785	21503381	370597	2	8672	-21928	ENSG00000075151	EIF4G3	eukaryotic translation initiation factor 4 gamma 3
chr1	21565794	21566033	240	*	Egr1_peak_905	785	Intron (uc001bej.2/1889, intron 9 of 16)	1	21619783	21626362	6580	1	100506801	-53750	ENSG00000231105	LOC100506801	uncharacterized LOC100506801
chr1	21585041	21585284	244	*	Egr1_peak_906	152	Exon (uc001bej.2/1889, exon 4 of 17)	1	21619783	21626362	6580	1	100506801	-34499	ENSG00000231105	LOC100506801	uncharacterized LOC100506801
chr1	21586446	21586689	244	*	Egr1_peak_907	241	Intron (uc001bej.2/1889, intron 14 of 16)	1	21619783	21626362	6580	1	100506801	-33094	ENSG00000231105	LOC100506801	uncharacterized LOC100506801
chr1	21596307	21596550	244	*	Egr1_peak_908	164	Intron (uc001bej.2/1889, intron 15 of 16)	1	21619783	21626362	6580	1	100506801	-23233	ENSG00000231105	LOC100506801	uncharacterized LOC100506801
chr1	21621067	21621306	240	*	Egr1_peak_909	175	Promoter (1-2kb)	1	21619783	21626362	6580	1	100506801	1284	ENSG00000231105	LOC100506801	uncharacterized LOC100506801
chr1	21625583	21625826	244	*	Egr1_peak_910	318	Exon (uc001beo.2/100506801, exon 3 of 3)	1	21619783	21626362	6580	1	100506801	5800	ENSG00000231105	LOC100506801	uncharacterized LOC100506801
chr1	21646609	21646830	222	*	Egr1_peak_911	827	Intron (uc001bem.2/1889, intron 18 of 18)	1	21543740	21672034	128295	2	1889	25204	ENSG00000117298	ECE1	endothelin converting enzyme 1
chr1	21649624	21649867	244	*	Egr1_peak_912	249	Intron (uc001bem.2/1889, intron 18 of 18)	1	21543740	21672034	128295	2	1889	22167	ENSG00000117298	ECE1	endothelin converting enzyme 1
chr1	21650801	21651160	360	*	Egr1_peak_913	846	Intron (uc001bem.2/1889, intron 18 of 18)	1	21543740	21672034	128295	2	1889	20874	ENSG00000117298	ECE1	endothelin converting enzyme 1
chr1	21660724	21660963	240	*	Egr1_peak_914	207	Intron (uc001bem.2/1889, intron 18 of 18)	1	21543740	21672034	128295	2	1889	11071	ENSG00000117298	ECE1	endothelin converting enzyme 1
chr1	21661223	21661466	244	*	Egr1_peak_915	207	Intron (uc001bem.2/1889, intron 18 of 18)	1	21543740	21672034	128295	2	1889	10568	ENSG00000117298	ECE1	endothelin converting enzyme 1
chr1	21668291	21668534	244	*	Egr1_peak_916	294	Intron (uc001bem.2/1889, intron 18 of 18)	1	21543740	21672034	128295	2	1889	3500	ENSG00000117298	ECE1	endothelin converting enzyme 1
chr1	21672040	21672107	68	*	Egr1_peak_917	330	Promoter (<=1kb)	1	21543740	21672034	128295	2	1889	-6	ENSG00000117298	ECE1	endothelin converting enzyme 1
chr1	21680016	21680201	186	*	Egr1_peak_918	1000	Distal Intergenic	1	21543740	21672034	128295	2	1889	-7982	ENSG00000117298	ECE1	endothelin converting enzyme 1
chr1	21688990	21689233	244	*	Egr1_peak_919	148	Distal Intergenic	1	21543740	21672034	128295	2	1889	-16956	ENSG00000117298	ECE1	endothelin converting enzyme 1
chr1	21719515	21719603	89	*	Egr1_peak_920	296	Distal Intergenic	1	21766583	21811393	44811	1	84224	-46980	ENSG00000142794	NBPF3	neuroblastoma breakpoint family member 3
chr1	21766866	21766928	63	*	Egr1_peak_921	194	Promoter (<=1kb)	1	21766583	21811393	44811	1	84224	283	ENSG00000142794	NBPF3	neuroblastoma breakpoint family member 3
chr1	21835254	21835497	244	*	Egr1_peak_922	173	Promoter (<=1kb)	1	21835858	21904905	69048	1	249	-361	ENSG00000162551	ALPL	alkaline phosphatase, liver/bone/kidney
chr1	21835871	21835964	94	*	Egr1_peak_923	291	Promoter (<=1kb)	1	21835858	21904905	69048	1	249	13	ENSG00000162551	ALPL	alkaline phosphatase, liver/bone/kidney
chr1	21886345	21886588	244	*	Egr1_peak_924	294	Intron (uc001bet.3/249, intron 2 of 11)	1	21835858	21904905	69048	1	249	50487	ENSG00000162551	ALPL	alkaline phosphatase, liver/bone/kidney
chr1	21901390	21901665	276	*	Egr1_peak_925	1000	Intron (uc001bet.3/249, intron 9 of 11)	1	21835858	21904905	69048	1	249	65532	ENSG00000162551	ALPL	alkaline phosphatase, liver/bone/kidney
chr1	21911612	21911855	244	*	Egr1_peak_926	305	Distal Intergenic	1	21835858	21904905	69048	1	249	75754	ENSG00000162551	ALPL	alkaline phosphatase, liver/bone/kidney
chr1	21913643	21913840	198	*	Egr1_peak_927	721	Distal Intergenic	1	21835858	21904905	69048	1	249	77785	ENSG00000162551	ALPL	alkaline phosphatase, liver/bone/kidney
chr1	21931417	21931660	244	*	Egr1_peak_928	182	Intron (uc001bev.3/5909, intron 8 of 22)	1	21922708	21995856	73149	2	5909	64196	ENSG00000076864	RAP1GAP	RAP1 GTPase activating protein
chr1	21934427	21934654	228	*	Egr1_peak_929	515	Intron (uc001bev.3/5909, intron 9 of 22)	1	21922708	21995856	73149	2	5909	61202	ENSG00000076864	RAP1GAP	RAP1 GTPase activating protein
chr1	21945759	21946002	244	*	Egr1_peak_930	216	Intron (uc001bev.3/5909, intron 22 of 22)	1	21922708	21995856	73149	2	5909	49854	ENSG00000076864	RAP1GAP	RAP1 GTPase activating protein
chr1	21946643	21946886	244	*	Egr1_peak_931	408	Intron (uc001bew.3/5909, intron 22 of 24)	1	21922708	21995856	73149	2	5909	48970	ENSG00000076864	RAP1GAP	RAP1 GTPase activating protein
chr1	21958693	21958936	244	*	Egr1_peak_932	335	Intron (uc001bew.3/5909, intron 23 of 24)	1	21922708	21995856	73149	2	5909	36920	ENSG00000076864	RAP1GAP	RAP1 GTPase activating protein
chr1	21978277	21978552	276	*	Egr1_peak_933	1000	5' UTR	1	21922708	21995856	73149	2	5909	17304	ENSG00000076864	RAP1GAP	RAP1 GTPase activating protein
chr1	21985936	21986099	164	*	Egr1_peak_934	497	Intron (uc001bex.3/5909, intron 24 of 24)	1	21922708	21995856	73149	2	5909	9757	ENSG00000076864	RAP1GAP	RAP1 GTPase activating protein
chr1	21995311	21995554	244	*	Egr1_peak_935	163	Promoter (<=1kb)	1	21922708	21995856	73149	2	5909	302	ENSG00000076864	RAP1GAP	RAP1 GTPase activating protein
chr1	21996325	21996591	267	*	Egr1_peak_936	600	Promoter (<=1kb)	1	21922708	21995856	73149	2	5909	-469	ENSG00000076864	RAP1GAP	RAP1 GTPase activating protein
chr1	21997253	21997394	142	*	Egr1_peak_937	604	Promoter (1-2kb)	1	21922708	21995856	73149	2	5909	-1397	ENSG00000076864	RAP1GAP	RAP1 GTPase activating protein
chr1	21999766	21999903	138	*	Egr1_peak_938	567	Distal Intergenic	1	21922708	21995856	73149	2	5909	-3910	ENSG00000076864	RAP1GAP	RAP1 GTPase activating protein
chr1	22002526	22002743	218	*	Egr1_peak_939	915	Downstream (2-3kb)	1	21922708	21995856	73149	2	5909	-6670	ENSG00000076864	RAP1GAP	RAP1 GTPase activating protein
chr1	22014313	22014556	244	*	Egr1_peak_940	279	Intron (uc001bfa.3/84196, intron 3 of 14)	1	21922708	21995856	73149	2	5909	-18457	ENSG00000076864	RAP1GAP	RAP1 GTPase activating protein
chr1	22076461	22076690	230	*	Egr1_peak_941	1000	Intron (uc001bfb.3/84196, intron 21 of 26)	1	22004792	22109688	104897	2	84196	32998	ENSG00000090686	USP48	ubiquitin specific peptidase 48
chr1	22088933	22089176	244	*	Egr1_peak_942	158	Intron (uc001bfb.3/84196, intron 26 of 26)	1	22004792	22109688	104897	2	84196	20512	ENSG00000090686	USP48	ubiquitin specific peptidase 48
chr1	22105808	22106051	244	*	Egr1_peak_943	177	Intron (uc001bfb.3/84196, intron 26 of 26)	1	22004792	22109688	104897	2	84196	3637	ENSG00000090686	USP48	ubiquitin specific peptidase 48
chr1	22109540	22109905	366	*	Egr1_peak_944	378	Promoter (<=1kb)	1	22004792	22109688	104897	2	84196	0	ENSG00000090686	USP48	ubiquitin specific peptidase 48
chr1	22110091	22110352	262	*	Egr1_peak_945	251	Promoter (<=1kb)	1	22004792	22109688	104897	2	84196	-403	ENSG00000090686	USP48	ubiquitin specific peptidase 48
chr1	22110553	22110725	173	*	Egr1_peak_946	692	Promoter (<=1kb)	1	22004792	22109688	104897	2	84196	-865	ENSG00000090686	USP48	ubiquitin specific peptidase 48
chr1	22112159	22112402	244	*	Egr1_peak_947	219	Promoter (2-3kb)	1	22004792	22109688	104897	2	84196	-2471	ENSG00000090686	USP48	ubiquitin specific peptidase 48
chr1	22140986	22141229	244	*	Egr1_peak_948	158	Promoter (2-3kb)	1	22138758	22151714	12957	1	401944	2228	ENSG00000187942	LDLRAD2	low density lipoprotein receptor class A domain containing 2
chr1	22141606	22141849	244	*	Egr1_peak_949	175	Promoter (2-3kb)	1	22138758	22151714	12957	1	401944	2848	ENSG00000187942	LDLRAD2	low density lipoprotein receptor class A domain containing 2
chr1	22182338	22182449	112	*	Egr1_peak_950	413	Exon (uc001bfj.3/3339, exon 45 of 97)	1	22138758	22151714	12957	1	401944	43580	ENSG00000187942	LDLRAD2	low density lipoprotein receptor class A domain containing 2
chr1	22223375	22223618	244	*	Egr1_peak_951	171	Intron (uc001bfj.3/3339, intron 96 of 96)	1	22148737	22263750	115014	2	3339	40132	ENSG00000142798	HSPG2	heparan sulfate proteoglycan 2
chr1	22231470	22231907	438	*	Egr1_peak_952	1000	Intron (uc001bfj.3/3339, intron 96 of 96)	1	22148737	22263750	115014	2	3339	31843	ENSG00000142798	HSPG2	heparan sulfate proteoglycan 2
chr1	22233352	22233460	109	*	Egr1_peak_953	427	Intron (uc001bfj.3/3339, intron 96 of 96)	1	22148737	22263750	115014	2	3339	30290	ENSG00000142798	HSPG2	heparan sulfate proteoglycan 2
chr1	22236372	22236461	90	*	Egr1_peak_954	422	Intron (uc001bfj.3/3339, intron 96 of 96)	1	22148737	22263750	115014	2	3339	27289	ENSG00000142798	HSPG2	heparan sulfate proteoglycan 2
chr1	22237868	22237979	112	*	Egr1_peak_955	371	Intron (uc001bfj.3/3339, intron 96 of 96)	1	22148737	22263750	115014	2	3339	25771	ENSG00000142798	HSPG2	heparan sulfate proteoglycan 2
chr1	22243402	22243645	244	*	Egr1_peak_956	161	Intron (uc001bfj.3/3339, intron 96 of 96)	1	22148737	22263750	115014	2	3339	20105	ENSG00000142798	HSPG2	heparan sulfate proteoglycan 2
chr1	22260482	22260725	244	*	Egr1_peak_957	294	Intron (uc001bfj.3/3339, intron 96 of 96)	1	22148737	22263750	115014	2	3339	3025	ENSG00000142798	HSPG2	heparan sulfate proteoglycan 2
chr1	22263808	22264112	305	*	Egr1_peak_958	868	Promoter (<=1kb)	1	22148737	22263750	115014	2	3339	-58	ENSG00000142798	HSPG2	heparan sulfate proteoglycan 2
chr1	22273362	22273637	276	*	Egr1_peak_959	129	Distal Intergenic	1	22148737	22263750	115014	2	3339	-9612	ENSG00000142798	HSPG2	heparan sulfate proteoglycan 2
chr1	22283350	22283593	244	*	Egr1_peak_960	209	Distal Intergenic	1	22148737	22263750	115014	2	3339	-19600	ENSG00000142798	HSPG2	heparan sulfate proteoglycan 2
chr1	22290520	22290763	244	*	Egr1_peak_961	158	Distal Intergenic	1	22303418	22333141	29724	1	23436	-12655	ENSG00000219073	CELA3B	chymotrypsin like elastase family member 3B
chr1	22342690	22342933	244	*	Egr1_peak_962	161	Distal Intergenic	1	22351707	22357715	6009	1	29092	-8774	ENSG00000218510	LINC00339	long intergenic non-protein coding RNA 339
chr1	22345551	22345794	244	*	Egr1_peak_963	385	Distal Intergenic	1	22351707	22357715	6009	1	29092	-5913	ENSG00000218510	LINC00339	long intergenic non-protein coding RNA 339
chr1	22347753	22347996	244	*	Egr1_peak_964	202	Distal Intergenic	1	22351707	22357715	6009	1	29092	-3711	ENSG00000218510	LINC00339	long intergenic non-protein coding RNA 339
chr1	22352281	22352587	307	*	Egr1_peak_965	227	Promoter (<=1kb)	1	22351707	22357715	6009	1	29092	574	ENSG00000218510	LINC00339	long intergenic non-protein coding RNA 339
chr1	22376355	22376598	244	*	Egr1_peak_966	185	Promoter (2-3kb)	1	22379120	22419436	40317	1	998	-2522	ENSG00000070831	CDC42	cell division cycle 42
chr1	22379046	22379302	257	*	Egr1_peak_967	1000	Promoter (<=1kb)	1	22379120	22419436	40317	1	998	0	ENSG00000070831	CDC42	cell division cycle 42
chr1	22379606	22379849	244	*	Egr1_peak_968	383	Promoter (<=1kb)	1	22379120	22419436	40317	1	998	486	ENSG00000070831	CDC42	cell division cycle 42
chr1	22446723	22446998	276	*	Egr1_peak_969	136	Exon (uc001bfs.4/54361, exon 5 of 5)	1	22443798	22470385	26588	2	54361	23387	ENSG00000162552	WNT4	wingless-type MMTV integration site family member 4
chr1	22448053	22448296	244	*	Egr1_peak_970	159	Exon (uc001bfs.4/54361, exon 3 of 5)	1	22443798	22470385	26588	2	54361	22089	ENSG00000162552	WNT4	wingless-type MMTV integration site family member 4
chr1	22469643	22469886	244	*	Egr1_peak_971	247	Promoter (<=1kb)	1	22443798	22470385	26588	2	54361	499	ENSG00000162552	WNT4	wingless-type MMTV integration site family member 4
chr1	22511336	22511579	244	*	Egr1_peak_972	216	Distal Intergenic	1	22443798	22470385	26588	2	54361	-40951	ENSG00000162552	WNT4	wingless-type MMTV integration site family member 4
chr1	22557609	22557852	244	*	Egr1_peak_973	289	Distal Intergenic	1	22443798	22470385	26588	2	54361	-87224	ENSG00000162552	WNT4	wingless-type MMTV integration site family member 4
chr1	22563293	22563404	112	*	Egr1_peak_974	505	Distal Intergenic	1	22443798	22470385	26588	2	54361	-92908	ENSG00000162552	WNT4	wingless-type MMTV integration site family member 4
chr1	22574449	22574524	76	*	Egr1_peak_975	361	Distal Intergenic	1	22443798	22470385	26588	2	54361	-104064	ENSG00000162552	WNT4	wingless-type MMTV integration site family member 4
chr1	22580026	22580269	244	*	Egr1_peak_976	252	Distal Intergenic	1	22443798	22470385	26588	2	54361	-109641	ENSG00000162552	WNT4	wingless-type MMTV integration site family member 4
chr1	22661664	22661907	244	*	Egr1_peak_977	165	Distal Intergenic	1	22778344	22857650	79307	1	9923	-116437	ENSG00000184677	ZBTB40	zinc finger and BTB domain containing 40
chr1	22665916	22666107	192	*	Egr1_peak_978	755	Distal Intergenic	1	22778344	22857650	79307	1	9923	-112237	ENSG00000184677	ZBTB40	zinc finger and BTB domain containing 40
chr1	22669984	22670227	244	*	Egr1_peak_979	214	Distal Intergenic	1	22778344	22857650	79307	1	9923	-108117	ENSG00000184677	ZBTB40	zinc finger and BTB domain containing 40
chr1	22692103	22692346	244	*	Egr1_peak_980	163	Distal Intergenic	1	22778344	22857650	79307	1	9923	-85998	ENSG00000184677	ZBTB40	zinc finger and BTB domain containing 40
chr1	22706900	22706960	61	*	Egr1_peak_981	368	Distal Intergenic	1	22778344	22857650	79307	1	9923	-71384	ENSG00000184677	ZBTB40	zinc finger and BTB domain containing 40
chr1	22743144	22743388	245	*	Egr1_peak_982	366	Distal Intergenic	1	22778344	22857650	79307	1	9923	-34956	ENSG00000184677	ZBTB40	zinc finger and BTB domain containing 40
chr1	22778175	22778582	408	*	Egr1_peak_983	1000	Promoter (<=1kb)	1	22778344	22857650	79307	1	9923	0	ENSG00000184677	ZBTB40	zinc finger and BTB domain containing 40
chr1	22796768	22797011	244	*	Egr1_peak_984	268	Intron (uc001bft.2/9923, intron 2 of 18)	1	22778344	22857650	79307	1	9923	18424	ENSG00000184677	ZBTB40	zinc finger and BTB domain containing 40
chr1	22853795	22853926	132	*	Egr1_peak_985	522	3' UTR	1	22890004	22930087	40084	1	2046	-36078	ENSG00000070886	EPHA8	EPH receptor A8
chr1	22864331	22864537	207	*	Egr1_peak_986	1000	Distal Intergenic	1	22890004	22930087	40084	1	2046	-25467	ENSG00000070886	EPHA8	EPH receptor A8
chr1	22881356	22881554	199	*	Egr1_peak_987	840	Distal Intergenic	1	22890004	22930087	40084	1	2046	-8450	ENSG00000070886	EPHA8	EPH receptor A8
chr1	22965834	22966077	244	*	Egr1_peak_988	183	Promoter (2-3kb)	1	22963118	22966175	3058	1	712	2716	ENSG00000173372	C1QA	complement component 1, q subcomponent, A chain
chr1	22968558	22968815	258	*	Egr1_peak_989	330	Promoter (1-2kb)	1	22970118	22974603	4486	1	714	-1303	ENSG00000159189	C1QC	complement component 1, q subcomponent, C chain
chr1	23003437	23003680	244	*	Egr1_peak_990	216	Distal Intergenic	1	22979682	22988029	8348	1	713	23755	ENSG00000173369	C1QB	complement component 1, q subcomponent, B chain
chr1	23004527	23004770	244	*	Egr1_peak_991	246	Distal Intergenic	1	22979682	22988029	8348	1	713	24845	ENSG00000173369	C1QB	complement component 1, q subcomponent, B chain
chr1	23008170	23008364	195	*	Egr1_peak_992	1000	Distal Intergenic	1	22979682	22988029	8348	1	713	28488	ENSG00000173369	C1QB	complement component 1, q subcomponent, B chain
chr1	23026253	23026369	117	*	Egr1_peak_993	427	Distal Intergenic	1	23037331	23241823	204493	1	2048	-10962	ENSG00000133216	EPHB2	EPH receptor B2
chr1	23031016	23031259	244	*	Egr1_peak_994	147	Distal Intergenic	1	23037331	23241823	204493	1	2048	-6072	ENSG00000133216	EPHB2	EPH receptor B2
chr1	23038963	23039171	209	*	Egr1_peak_995	1000	Promoter (1-2kb)	1	23037331	23241823	204493	1	2048	1632	ENSG00000133216	EPHB2	EPH receptor B2
chr1	23082904	23083117	214	*	Egr1_peak_996	690	Intron (uc009vqj.1/2048, intron 1 of 16)	1	23046010	23046091	82	1	100616391	36894	ENSG00000265422	MIR4684	microRNA 4684
chr1	23096612	23096855	244	*	Egr1_peak_997	172	Intron (uc009vqj.1/2048, intron 1 of 16)	1	23046010	23046091	82	1	100616391	50602	ENSG00000265422	MIR4684	microRNA 4684
chr1	23173086	23173374	289	*	Egr1_peak_998	931	Intron (uc009vqj.1/2048, intron 3 of 16)	1	23189652	23189719	68	2	100422914	16345	ENSG00000264014	MIR4253	microRNA 4253
chr1	23203395	23203638	244	*	Egr1_peak_999	158	Intron (uc009vqj.1/2048, intron 5 of 16)	1	23189652	23189719	68	2	100422914	-13676	ENSG00000264014	MIR4253	microRNA 4253
chr1	23240113	23240198	86	*	Egr1_peak_1000	425	3' UTR	1	23189652	23189719	68	2	100422914	-50394	ENSG00000264014	MIR4253	microRNA 4253
chr1	23340585	23340700	116	*	Egr1_peak_1001	499	Promoter (1-2kb)	1	23337327	23342343	5017	2	729059	1643	ENSG00000227868	C1orf234	chromosome 1 open reading frame 234
chr1	23345711	23346040	330	*	Egr1_peak_1002	1000	Promoter (<=1kb)	1	23345941	23410184	64244	1	23028	0	ENSG00000004487	KDM1A	lysine demethylase 1A
chr1	23346228	23346321	94	*	Egr1_peak_1003	205	Promoter (<=1kb)	1	23345941	23410184	64244	1	23028	287	ENSG00000004487	KDM1A	lysine demethylase 1A
chr1	23362855	23363098	244	*	Egr1_peak_1004	206	Intron (uc001bgi.2/23028, intron 2 of 18)	1	23370798	23370865	68	1	100422866	-7700	ENSG00000263793	MIR3115	microRNA 3115
chr1	23425307	23425550	244	*	Egr1_peak_1005	227	Intron (uc001bgk.2/7798, intron 2 of 4)	1	23370798	23370865	68	1	100422866	54509	ENSG00000263793	MIR3115	microRNA 3115
chr1	23429873	23430096	224	*	Egr1_peak_1006	1000	Intron (uc001bgk.2/7798, intron 2 of 4)	1	23370798	23370865	68	1	100422866	59075	ENSG00000263793	MIR3115	microRNA 3115
chr1	23438182	23438425	244	*	Egr1_peak_1007	333	Intron (uc001bgk.2/7798, intron 4 of 4)	1	23410516	23504301	93786	2	7798	65876	ENSG00000169641	LUZP1	leucine zipper protein 1
chr1	23495316	23495559	244	*	Egr1_peak_1008	260	5' UTR	1	23410516	23504301	93786	2	7798	8742	ENSG00000169641	LUZP1	leucine zipper protein 1
chr1	23496413	23496656	244	*	Egr1_peak_1009	185	Intron (uc001bgm.1/7798, intron 3 of 3)	1	23410516	23504301	93786	2	7798	7645	ENSG00000169641	LUZP1	leucine zipper protein 1
chr1	23504200	23504387	188	*	Egr1_peak_1010	513	Promoter (<=1kb)	1	23410516	23504301	93786	2	7798	0	ENSG00000169641	LUZP1	leucine zipper protein 1
chr1	23511225	23511468	244	*	Egr1_peak_1011	162	Distal Intergenic	1	23410516	23504301	93786	2	7798	-6924	ENSG00000169641	LUZP1	leucine zipper protein 1
chr1	23534254	23534497	244	*	Egr1_peak_1012	415	Distal Intergenic	1	23518388	23521222	2835	2	3352	-13032	ENSG00000179546	HTR1D	5-hydroxytryptamine receptor 1D
chr1	23543894	23544169	276	*	Egr1_peak_1013	185	Distal Intergenic	1	23518388	23521222	2835	2	3352	-22672	ENSG00000179546	HTR1D	5-hydroxytryptamine receptor 1D
chr1	23663788	23664031	244	*	Egr1_peak_1014	224	Intron (uc001bgp.4/10236, intron 7 of 10)	1	23636276	23670853	34578	2	10236	6822	ENSG00000125944	HNRNPR	heterogeneous nuclear ribonucleoprotein R
chr1	23670634	23670855	222	*	Egr1_peak_1015	322	Promoter (<=1kb)	1	23636276	23670853	34578	2	10236	0	ENSG00000125944	HNRNPR	heterogeneous nuclear ribonucleoprotein R
chr1	23671056	23671363	308	*	Egr1_peak_1016	715	Promoter (<=1kb)	1	23636276	23670853	34578	2	10236	-203	ENSG00000125944	HNRNPR	heterogeneous nuclear ribonucleoprotein R
chr1	23684028	23684303	276	*	Egr1_peak_1017	373	Downstream (1-2kb)	1	23695464	23698330	2867	1	148898	-11161	ENSG00000249087	ZNF436-AS1	ZNF436 antisense RNA 1
chr1	23694729	23694972	244	*	Egr1_peak_1018	1000	Promoter (<=1kb)	1	23695464	23698330	2867	1	148898	-492	ENSG00000249087	ZNF436-AS1	ZNF436 antisense RNA 1
chr1	23695211	23695491	281	*	Egr1_peak_1019	1000	Promoter (<=1kb)	1	23695464	23698330	2867	1	148898	0	ENSG00000249087	ZNF436-AS1	ZNF436 antisense RNA 1
chr1	23697490	23697765	276	*	Egr1_peak_1020	1000	Promoter (1-2kb)	1	23685941	23696357	10417	2	80818	-1133	ENSG00000125945	ZNF436	zinc finger protein 436
chr1	23698492	23698678	187	*	Egr1_peak_1021	615	Promoter (2-3kb)	1	23685941	23696357	10417	2	80818	-2135	ENSG00000125945	ZNF436	zinc finger protein 436
chr1	23703665	23703895	231	*	Egr1_peak_1022	1000	Distal Intergenic	1	23685941	23696357	10417	2	80818	-7308	ENSG00000125945	ZNF436	zinc finger protein 436
chr1	23713970	23714213	244	*	Egr1_peak_1023	154	Intron (uc021oig.1/6920, intron 3 of 10)	1	23685941	23696357	10417	2	80818	-17613	ENSG00000125945	ZNF436	zinc finger protein 436
chr1	23763199	23763442	244	*	Egr1_peak_1024	173	Exon (uc010odz.1/55616, exon 15 of 25)	1	23707555	23751261	43707	2	6920	-11938	ENSG00000204219	TCEA3	transcription elongation factor A3
chr1	23780524	23780767	244	*	Egr1_peak_1025	225	Intron (uc010odz.1/55616, intron 22 of 24)	1	23707555	23751261	43707	2	6920	-29263	ENSG00000204219	TCEA3	transcription elongation factor A3
chr1	23810579	23810822	244	*	Egr1_peak_1026	254	Promoter (<=1kb)	1	23755056	23811057	56002	2	55616	235	ENSG00000088280	ASAP3	ArfGAP with SH3 domain, ankyrin repeat and PH domain 3
chr1	23811373	23811616	244	*	Egr1_peak_1027	208	Promoter (<=1kb)	1	23755056	23811057	56002	2	55616	-316	ENSG00000088280	ASAP3	ArfGAP with SH3 domain, ankyrin repeat and PH domain 3
chr1	23814334	23814577	244	*	Egr1_peak_1028	179	Distal Intergenic	1	23755056	23811057	56002	2	55616	-3277	ENSG00000088280	ASAP3	ArfGAP with SH3 domain, ankyrin repeat and PH domain 3
chr1	23848134	23848377	244	*	Egr1_peak_1029	152	Exon (uc001bhe.2/1870, exon 3 of 7)	1	23832920	23857712	24793	2	1870	9335	ENSG00000007968	E2F2	E2F transcription factor 2
chr1	23854784	23855027	244	*	Egr1_peak_1030	169	Promoter (2-3kb)	1	23832920	23857712	24793	2	1870	2685	ENSG00000007968	E2F2	E2F transcription factor 2
chr1	23875266	23875541	276	*	Egr1_peak_1031	1000	Distal Intergenic	1	23884421	23886285	1865	2	3399	10744	ENSG00000117318	ID3	inhibitor of DNA binding 3, HLH protein
chr1	23881312	23881683	372	*	Egr1_peak_1032	177	Downstream (2-3kb)	1	23884421	23886285	1865	2	3399	4602	ENSG00000117318	ID3	inhibitor of DNA binding 3, HLH protein
chr1	23882485	23882760	276	*	Egr1_peak_1033	180	Downstream (1-2kb)	1	23884421	23886285	1865	2	3399	3525	ENSG00000117318	ID3	inhibitor of DNA binding 3, HLH protein
chr1	23884777	23885051	275	*	Egr1_peak_1034	751	Promoter (1-2kb)	1	23884421	23886285	1865	2	3399	1234	ENSG00000117318	ID3	inhibitor of DNA binding 3, HLH protein
chr1	23885951	23886226	276	*	Egr1_peak_1035	600	Promoter (<=1kb)	1	23884421	23886285	1865	2	3399	59	ENSG00000117318	ID3	inhibitor of DNA binding 3, HLH protein
chr1	23903916	23904170	255	*	Egr1_peak_1036	362	Distal Intergenic	1	23907985	23967056	59072	1	259283	-3815	ENSG00000197880	MDS2	myelodysplastic syndrome 2 translocation associated
chr1	23909593	23909836	244	*	Egr1_peak_1037	197	Promoter (1-2kb)	1	23907985	23967056	59072	1	259283	1608	ENSG00000197880	MDS2	myelodysplastic syndrome 2 translocation associated
chr1	23915363	23915606	244	*	Egr1_peak_1038	160	Intron (uc001bhi.3/259283, intron 1 of 6)	1	23907985	23967056	59072	1	259283	7378	ENSG00000197880	MDS2	myelodysplastic syndrome 2 translocation associated
chr1	23916998	23917241	244	*	Egr1_peak_1039	147	Intron (uc001bhi.3/259283, intron 1 of 6)	1	23907985	23967056	59072	1	259283	9013	ENSG00000197880	MDS2	myelodysplastic syndrome 2 translocation associated
chr1	23924953	23925228	276	*	Egr1_peak_1040	209	Intron (uc001bhi.3/259283, intron 2 of 6)	1	23907985	23967056	59072	1	259283	16968	ENSG00000197880	MDS2	myelodysplastic syndrome 2 translocation associated
chr1	23945923	23946338	416	*	Egr1_peak_1041	1000	Intron (uc001bhi.3/259283, intron 2 of 6)	1	23907985	23967056	59072	1	259283	37938	ENSG00000197880	MDS2	myelodysplastic syndrome 2 translocation associated
chr1	23965434	23965677	244	*	Egr1_peak_1042	165	Exon (uc001bhj.3/259283, exon 5 of 7)	1	24018269	24022915	4647	1	6135	-52592	ENSG00000142676	RPL11	ribosomal protein L11
chr1	24018086	24018450	365	*	Egr1_peak_1043	256	Promoter (<=1kb)	1	24018269	24022915	4647	1	6135	0	ENSG00000142676	RPL11	ribosomal protein L11
chr1	24053783	24054026	244	*	Egr1_peak_1044	692	Distal Intergenic	1	24069856	24088549	18694	1	6924	-15830	ENSG00000011007	TCEB3	transcription elongation factor B subunit 3
chr1	24058947	24059190	244	*	Egr1_peak_1045	271	Distal Intergenic	1	24069856	24088549	18694	1	6924	-10666	ENSG00000011007	TCEB3	transcription elongation factor B subunit 3
chr1	24069718	24070001	284	*	Egr1_peak_1046	186	Promoter (<=1kb)	1	24069856	24088549	18694	1	6924	0	ENSG00000011007	TCEB3	transcription elongation factor B subunit 3
chr1	24104351	24104594	244	*	Egr1_peak_1047	225	Promoter (<=1kb)	1	24086872	24104787	17916	2	100506963	193	ENSG00000236810	TCEB3-AS1	TCEB3 antisense RNA 1
chr1	24104899	24105153	255	*	Egr1_peak_1048	242	Promoter (<=1kb)	1	24104876	24114722	9847	1	57095	23	ENSG00000057757	PITHD1	PITH (C-terminal proteasome-interacting domain of thioredoxin-like) domain containing 1
chr1	24117529	24117783	255	*	Egr1_peak_1049	1000	Promoter (<=1kb)	1	24117646	24122029	4384	1	11313	0	ENSG00000011009	LYPLA2	lysophospholipase II
chr1	24125965	24126208	244	*	Egr1_peak_1050	250	Promoter (1-2kb)	1	24122089	24127294	5206	2	2582	1086	ENSG00000117308	GALE	UDP-galactose-4-epimerase
chr1	24126712	24126905	194	*	Egr1_peak_1051	364	Promoter (<=1kb)	1	24122089	24127294	5206	2	2582	389	ENSG00000117308	GALE	UDP-galactose-4-epimerase
chr1	24127133	24127510	378	*	Egr1_peak_1052	727	Promoter (<=1kb)	1	24122089	24127294	5206	2	2582	0	ENSG00000117308	GALE	UDP-galactose-4-epimerase
chr1	24136266	24136509	244	*	Egr1_peak_1053	148	Intron (uc001bib.3/3155, intron 3 of 8)	1	24122089	24127294	5206	2	2582	-8972	ENSG00000117308	GALE	UDP-galactose-4-epimerase
chr1	24151826	24152112	287	*	Egr1_peak_1054	1000	5' UTR	1	24128367	24165110	36744	2	3155	12998	ENSG00000117305	HMGCL	3-hydroxymethyl-3-methylglutaryl-CoA lyase
chr1	24165007	24165246	240	*	Egr1_peak_1055	624	Promoter (<=1kb)	1	24128367	24165110	36744	2	3155	0	ENSG00000117305	HMGCL	3-hydroxymethyl-3-methylglutaryl-CoA lyase
chr1	24194670	24194909	240	*	Egr1_peak_1056	520	Promoter (<=1kb)	1	24171572	24194859	23288	2	2517	0	ENSG00000179163	FUCA1	fucosidase, alpha-L- 1, tissue
chr1	24235456	24235695	240	*	Egr1_peak_1057	160	Intron (uc001bif.3/1269, intron 1 of 1)	1	24200460	24239817	39358	2	1269	4122	ENSG00000188822	CNR2	cannabinoid receptor 2
chr1	24239834	24240073	240	*	Egr1_peak_1058	155	Promoter (<=1kb)	1	24200460	24239817	39358	2	1269	-17	ENSG00000188822	CNR2	cannabinoid receptor 2
chr1	24240770	24240884	115	*	Egr1_peak_1059	488	Promoter (<=1kb)	1	24200460	24239817	39358	2	1269	-953	ENSG00000188822	CNR2	cannabinoid receptor 2
chr1	24247276	24247339	64	*	Egr1_peak_1060	428	Distal Intergenic	1	24200460	24239817	39358	2	1269	-7459	ENSG00000188822	CNR2	cannabinoid receptor 2
chr1	24281617	24281860	244	*	Egr1_peak_1061	180	Distal Intergenic	1	24286301	24289949	3649	1	55629	-4441	ENSG00000189266	PNRC2	proline rich nuclear receptor coactivator 2
chr1	24285480	24285726	247	*	Egr1_peak_1062	1000	Promoter (<=1kb)	1	24286301	24289949	3649	1	55629	-575	ENSG00000189266	PNRC2	proline rich nuclear receptor coactivator 2
chr1	24286076	24286314	239	*	Egr1_peak_1063	1000	Promoter (<=1kb)	1	24286301	24289949	3649	1	55629	0	ENSG00000189266	PNRC2	proline rich nuclear receptor coactivator 2
chr1	24286468	24286743	276	*	Egr1_peak_1064	300	Promoter (<=1kb)	1	24286301	24289949	3649	1	55629	167	ENSG00000189266	PNRC2	proline rich nuclear receptor coactivator 2
chr1	24306426	24306605	180	*	Egr1_peak_1065	679	Intron (uc001bij.2/10772, intron 6 of 6)	1	24286301	24289949	3649	1	55629	20125	ENSG00000189266	PNRC2	proline rich nuclear receptor coactivator 2
chr1	24306770	24307009	240	*	Egr1_peak_1066	903	5' UTR	1	24286301	24289949	3649	1	55629	20469	ENSG00000189266	PNRC2	proline rich nuclear receptor coactivator 2
chr1	24322048	24322287	240	*	Egr1_peak_1067	361	Distal Intergenic	1	24286301	24289949	3649	1	55629	35747	ENSG00000189266	PNRC2	proline rich nuclear receptor coactivator 2
chr1	24340358	24340601	244	*	Egr1_peak_1068	243	Distal Intergenic	1	24286301	24289949	3649	1	55629	54057	ENSG00000189266	PNRC2	proline rich nuclear receptor coactivator 2
chr1	24345386	24345629	244	*	Egr1_peak_1069	148	Distal Intergenic	1	24286301	24289949	3649	1	55629	59085	ENSG00000189266	PNRC2	proline rich nuclear receptor coactivator 2
chr1	24372870	24373113	244	*	Egr1_peak_1070	317	Distal Intergenic	1	24382531	24438665	56135	2	127294	65552	ENSG00000142661	MYOM3	myomesin 3
chr1	24387804	24388047	244	*	Egr1_peak_1071	223	Intron (uc001bil.4/127294, intron 4 of 9)	1	24382531	24438665	56135	2	127294	50618	ENSG00000142661	MYOM3	myomesin 3
chr1	24410496	24410739	244	*	Egr1_peak_1072	347	3' UTR	1	24382531	24438665	56135	2	127294	27926	ENSG00000142661	MYOM3	myomesin 3
chr1	24424349	24424592	244	*	Egr1_peak_1073	300	5' UTR	1	24382531	24438665	56135	2	127294	14073	ENSG00000142661	MYOM3	myomesin 3
chr1	24428547	24428790	244	*	Egr1_peak_1074	218	Intron (uc001bin.4/127294, intron 32 of 36)	1	24382531	24438665	56135	2	127294	9875	ENSG00000142661	MYOM3	myomesin 3
chr1	24434884	24435127	244	*	Egr1_peak_1075	165	5' UTR	1	24382531	24438665	56135	2	127294	3538	ENSG00000142661	MYOM3	myomesin 3
chr1	24439046	24439285	240	*	Egr1_peak_1076	389	Promoter (<=1kb)	1	24382531	24438665	56135	2	127294	-381	ENSG00000142661	MYOM3	myomesin 3
chr1	24462699	24462942	244	*	Egr1_peak_1077	353	Intron (uc010oeg.1/58985, intron 4 of 4)	1	24446261	24469775	23515	2	58985	6833	ENSG00000142677	IL22RA1	interleukin 22 receptor subunit alpha 1
chr1	24477056	24477299	244	*	Egr1_peak_1078	193	Distal Intergenic	1	24446261	24469775	23515	2	58985	-7281	ENSG00000142677	IL22RA1	interleukin 22 receptor subunit alpha 1
chr1	24516192	24516375	184	*	Egr1_peak_1079	1000	Promoter (2-3kb)	1	24480647	24513765	33119	2	163702	-2427	ENSG00000185436	IFNLR1	interferon, lambda receptor 1
chr1	24529511	24529773	263	*	Egr1_peak_1080	229	Promoter (2-3kb)	1	24526730	24538180	11451	1	284632	2781	ENSG00000230023	LOC284632	uncharacterized LOC284632
chr1	24620899	24621142	244	*	Egr1_peak_1081	298	Distal Intergenic	1	24645812	24690970	45159	1	57822	-24670	ENSG00000158055	GRHL3	grainyhead like transcription factor 3
chr1	24648760	24649003	244	*	Egr1_peak_1082	219	Promoter (2-3kb)	1	24645812	24690970	45159	1	57822	2948	ENSG00000158055	GRHL3	grainyhead like transcription factor 3
chr1	24690575	24690818	244	*	Egr1_peak_1083	228	Exon (uc021oiw.1/57822, exon 16 of 16)	1	24645812	24690970	45159	1	57822	44763	ENSG00000158055	GRHL3	grainyhead like transcription factor 3
chr1	24718859	24719134	276	*	Egr1_peak_1084	141	Intron (uc001bja.3/90529, intron 6 of 7)	1	24683489	24741587	58099	2	90529	22453	ENSG00000001460	STPG1	sperm tail PG-rich repeat containing 1
chr1	24739781	24740005	225	*	Egr1_peak_1085	1000	Promoter (1-2kb)	1	24683489	24741587	58099	2	90529	1582	ENSG00000001460	STPG1	sperm tail PG-rich repeat containing 1
chr1	24807707	24807954	248	*	Egr1_peak_1086	246	Distal Intergenic	1	24828841	24863510	34670	1	11123	-20887	ENSG00000117602	RCAN3	RCAN family member 3
chr1	24829355	24829594	240	*	Egr1_peak_1087	473	Promoter (<=1kb)	1	24822823	24828850	6028	2	100750325	-505	NA	RCAN3AS	RCAN3 antisense
chr1	24830797	24831040	244	*	Egr1_peak_1088	177	Promoter (1-2kb)	1	24822823	24828850	6028	2	100750325	-1947	NA	RCAN3AS	RCAN3 antisense
chr1	24862338	24862427	90	*	Egr1_peak_1089	426	3' UTR	1	24882567	24935818	53252	1	400746	-20140	ENSG00000184454	NCMAP	non-compact myelin associated protein
chr1	24918333	24918576	244	*	Egr1_peak_1090	218	Intron (uc001bjk.2/400746, intron 1 of 3)	1	24882567	24935818	53252	1	400746	35766	ENSG00000184454	NCMAP	non-compact myelin associated protein
chr1	24968325	24968564	240	*	Egr1_peak_1091	858	Promoter (1-2kb)	1	24969594	24999772	30179	1	10250	-1030	ENSG00000133226	SRRM1	serine and arginine repetitive matrix 1
chr1	24969492	24969762	271	*	Egr1_peak_1092	1000	Promoter (<=1kb)	1	24969594	24999772	30179	1	10250	0	ENSG00000133226	SRRM1	serine and arginine repetitive matrix 1
chr1	25022246	25022489	244	*	Egr1_peak_1093	148	Distal Intergenic	1	25071760	25170815	99056	1	25932	-49271	ENSG00000169504	CLIC4	chloride intracellular channel 4
chr1	25031055	25031298	244	*	Egr1_peak_1094	282	Distal Intergenic	1	25071760	25170815	99056	1	25932	-40462	ENSG00000169504	CLIC4	chloride intracellular channel 4
chr1	25031811	25032054	244	*	Egr1_peak_1095	165	Distal Intergenic	1	25071760	25170815	99056	1	25932	-39706	ENSG00000169504	CLIC4	chloride intracellular channel 4
chr1	25041714	25041787	74	*	Egr1_peak_1096	336	Distal Intergenic	1	25071760	25170815	99056	1	25932	-29973	ENSG00000169504	CLIC4	chloride intracellular channel 4
chr1	25062380	25062623	244	*	Egr1_peak_1097	253	Distal Intergenic	1	25071760	25170815	99056	1	25932	-9137	ENSG00000169504	CLIC4	chloride intracellular channel 4
chr1	25068827	25068935	109	*	Egr1_peak_1098	516	Promoter (2-3kb)	1	25071760	25170815	99056	1	25932	-2825	ENSG00000169504	CLIC4	chloride intracellular channel 4
chr1	25071308	25071547	240	*	Egr1_peak_1099	834	Promoter (<=1kb)	1	25071760	25170815	99056	1	25932	-213	ENSG00000169504	CLIC4	chloride intracellular channel 4
chr1	25071567	25071844	278	*	Egr1_peak_1100	376	Promoter (<=1kb)	1	25071760	25170815	99056	1	25932	0	ENSG00000169504	CLIC4	chloride intracellular channel 4
chr1	25072150	25072393	244	*	Egr1_peak_1101	239	Promoter (<=1kb)	1	25071760	25170815	99056	1	25932	390	ENSG00000169504	CLIC4	chloride intracellular channel 4
chr1	25086104	25086347	244	*	Egr1_peak_1102	165	Intron (uc001bjo.2/25932, intron 1 of 5)	1	25071760	25170815	99056	1	25932	14344	ENSG00000169504	CLIC4	chloride intracellular channel 4
chr1	25130748	25131071	324	*	Egr1_peak_1103	1000	Intron (uc001bjo.2/25932, intron 2 of 5)	1	25071760	25170815	99056	1	25932	58988	ENSG00000169504	CLIC4	chloride intracellular channel 4
chr1	25227989	25228228	240	*	Egr1_peak_1104	185	3' UTR	1	25226002	25291612	65611	2	864	63384	ENSG00000020633	RUNX3	runt related transcription factor 3
chr1	25235961	25236266	306	*	Egr1_peak_1105	186	Intron (uc001bjq.3/864, intron 2 of 4)	1	25226002	25291612	65611	2	864	55346	ENSG00000020633	RUNX3	runt related transcription factor 3
chr1	25250065	25250304	240	*	Egr1_peak_1106	205	Intron (uc001bjq.3/864, intron 3 of 4)	1	25226002	25291612	65611	2	864	41308	ENSG00000020633	RUNX3	runt related transcription factor 3
chr1	25251679	25251922	244	*	Egr1_peak_1107	1000	Intron (uc001bjq.3/864, intron 3 of 4)	1	25226002	25291612	65611	2	864	39690	ENSG00000020633	RUNX3	runt related transcription factor 3
chr1	25255494	25255733	240	*	Egr1_peak_1108	145	3' UTR	1	25226002	25291612	65611	2	864	35879	ENSG00000020633	RUNX3	runt related transcription factor 3
chr1	25278602	25278845	244	*	Egr1_peak_1109	361	Intron (uc009vrj.3/864, intron 5 of 6)	1	25226002	25291612	65611	2	864	12767	ENSG00000020633	RUNX3	runt related transcription factor 3
chr1	25291442	25291681	240	*	Egr1_peak_1110	397	Promoter (<=1kb)	1	25226002	25291612	65611	2	864	0	ENSG00000020633	RUNX3	runt related transcription factor 3
chr1	25293227	25293519	293	*	Egr1_peak_1111	158	Promoter (1-2kb)	1	25226002	25291612	65611	2	864	-1615	ENSG00000020633	RUNX3	runt related transcription factor 3
chr1	25296936	25297052	117	*	Egr1_peak_1112	468	Distal Intergenic	1	25226002	25291612	65611	2	864	-5324	ENSG00000020633	RUNX3	runt related transcription factor 3
chr1	25348906	25349145	240	*	Egr1_peak_1113	309	Distal Intergenic	1	25226002	25291612	65611	2	864	-57294	ENSG00000020633	RUNX3	runt related transcription factor 3
chr1	25358528	25358767	240	*	Egr1_peak_1114	146	Distal Intergenic	1	25226002	25291612	65611	2	864	-66916	ENSG00000020633	RUNX3	runt related transcription factor 3
chr1	25360556	25360795	240	*	Egr1_peak_1115	193	Distal Intergenic	1	25226002	25291612	65611	2	864	-68944	ENSG00000020633	RUNX3	runt related transcription factor 3
chr1	25454912	25455191	280	*	Egr1_peak_1116	225	Distal Intergenic	1	25548767	25559013	10247	2	25949	103822	ENSG00000117614	SYF2	SYF2 pre-mRNA splicing factor
chr1	25524885	25525128	244	*	Egr1_peak_1117	258	Distal Intergenic	1	25548767	25559013	10247	2	25949	33885	ENSG00000117614	SYF2	SYF2 pre-mRNA splicing factor
chr1	25546501	25546566	66	*	Egr1_peak_1118	293	Downstream (2-3kb)	1	25548767	25559013	10247	2	25949	12447	ENSG00000117614	SYF2	SYF2 pre-mRNA splicing factor
chr1	25559611	25559854	244	*	Egr1_peak_1119	312	Promoter (<=1kb)	1	25548767	25559013	10247	2	25949	-598	ENSG00000117614	SYF2	SYF2 pre-mRNA splicing factor
chr1	25563817	25564072	256	*	Egr1_peak_1120	1000	Distal Intergenic	1	25548767	25559013	10247	2	25949	-4804	ENSG00000117614	SYF2	SYF2 pre-mRNA splicing factor
chr1	25566504	25566743	240	*	Egr1_peak_1121	163	Downstream (1-2kb)	1	25548767	25559013	10247	2	25949	-7491	ENSG00000117614	SYF2	SYF2 pre-mRNA splicing factor
chr1	25572392	25572601	210	*	Egr1_peak_1122	1000	Intron (uc001bjw.3/57035, intron 3 of 4)	1	25548767	25559013	10247	2	25949	-13379	ENSG00000117614	SYF2	SYF2 pre-mRNA splicing factor
chr1	25573800	25574047	248	*	Egr1_peak_1123	411	5' UTR	1	25548767	25559013	10247	2	25949	-14787	ENSG00000117614	SYF2	SYF2 pre-mRNA splicing factor
chr1	25594342	25594618	277	*	Egr1_peak_1124	909	Intron (uc021ojj.1/57035, intron 5 of 5)	1	25598981	25656936	57956	1	6007	-4363	ENSG00000187010	RHD	Rh blood group D antigen
chr1	25606387	25606630	244	*	Egr1_peak_1125	343	Intron (uc010oep.2/6007, intron 1 of 6)	1	25598981	25656936	57956	1	6007	7406	ENSG00000187010	RHD	Rh blood group D antigen
chr1	25628990	25629106	117	*	Egr1_peak_1126	451	Intron (uc010oep.2/6007, intron 5 of 6)	1	25598981	25656936	57956	1	6007	30009	ENSG00000187010	RHD	Rh blood group D antigen
chr1	25632363	25632606	244	*	Egr1_peak_1127	227	Intron (uc010oep.2/6007, intron 6 of 6)	1	25568740	25664656	95917	2	57035	32050	ENSG00000117616	RSRP1	arginine/serine-rich protein 1
chr1	25664778	25665021	244	*	Egr1_peak_1128	266	Promoter (<=1kb)	1	25664789	25688852	24064	1	23585	0	ENSG00000183726	TMEM50A	transmembrane protein 50A
chr1	25682325	25682516	192	*	Egr1_peak_1129	1000	Intron (uc001bke.3/23585, intron 5 of 6)	1	25664789	25688852	24064	1	23585	17536	ENSG00000183726	TMEM50A	transmembrane protein 50A
chr1	25712852	25713013	162	*	Egr1_peak_1130	725	Intron (uc001bkf.3/6006, intron 4 of 9)	1	25688740	25756683	67944	2	6006	43670	ENSG00000188672	RHCE	Rh blood group CcEe antigens
chr1	25739706	25739818	113	*	Egr1_peak_1131	415	Intron (uc001bkf.3/6006, intron 9 of 9)	1	25688740	25756683	67944	2	6006	16865	ENSG00000188672	RHCE	Rh blood group CcEe antigens
chr1	25756574	25756813	240	*	Egr1_peak_1132	443	Promoter (<=1kb)	1	25688740	25756683	67944	2	6006	0	ENSG00000188672	RHCE	Rh blood group CcEe antigens
chr1	25757511	25757754	244	*	Egr1_peak_1133	175	Promoter (<=1kb)	1	25757388	25826698	69311	1	55219	123	ENSG00000204178	TMEM57	transmembrane protein 57
chr1	25844041	25844180	140	*	Egr1_peak_1134	570	Distal Intergenic	1	25870076	25895377	25302	1	26119	-25896	ENSG00000157978	LDLRAP1	low density lipoprotein receptor adaptor protein 1
chr1	25844468	25844711	244	*	Egr1_peak_1135	375	Distal Intergenic	1	25870076	25895377	25302	1	26119	-25365	ENSG00000157978	LDLRAP1	low density lipoprotein receptor adaptor protein 1
chr1	25864811	25865054	244	*	Egr1_peak_1136	255	Distal Intergenic	1	25870076	25895377	25302	1	26119	-5022	ENSG00000157978	LDLRAP1	low density lipoprotein receptor adaptor protein 1
chr1	25869768	25870043	276	*	Egr1_peak_1137	1000	Promoter (<=1kb)	1	25870076	25895377	25302	1	26119	-33	ENSG00000157978	LDLRAP1	low density lipoprotein receptor adaptor protein 1
chr1	25895628	25895797	170	*	Egr1_peak_1138	684	Distal Intergenic	1	25870076	25895377	25302	1	26119	25552	ENSG00000157978	LDLRAP1	low density lipoprotein receptor adaptor protein 1
chr1	25942885	25943261	377	*	Egr1_peak_1139	1000	Promoter (<=1kb)	1	25943959	26111258	167300	1	57134	-698	ENSG00000117643	MAN1C1	mannosidase alpha class 1C member 1
chr1	25944109	25944352	244	*	Egr1_peak_1140	200	Promoter (<=1kb)	1	25943959	26111258	167300	1	57134	150	ENSG00000117643	MAN1C1	mannosidase alpha class 1C member 1
chr1	26002709	26002936	228	*	Egr1_peak_1141	655	Intron (uc001bkm.2/57134, intron 1 of 11)	1	25943959	26111258	167300	1	57134	58750	ENSG00000117643	MAN1C1	mannosidase alpha class 1C member 1
chr1	26019077	26019352	276	*	Egr1_peak_1142	226	Intron (uc001bkm.2/57134, intron 2 of 11)	1	25943959	26111258	167300	1	57134	75118	ENSG00000117643	MAN1C1	mannosidase alpha class 1C member 1
chr1	26026017	26026224	208	*	Egr1_peak_1143	997	Intron (uc001bkm.2/57134, intron 2 of 11)	1	25943959	26111258	167300	1	57134	82058	ENSG00000117643	MAN1C1	mannosidase alpha class 1C member 1
chr1	26027195	26027438	244	*	Egr1_peak_1144	229	Intron (uc001bkm.2/57134, intron 2 of 11)	1	25943959	26111258	167300	1	57134	83236	ENSG00000117643	MAN1C1	mannosidase alpha class 1C member 1
chr1	26028921	26029196	276	*	Egr1_peak_1145	150	Intron (uc001bkm.2/57134, intron 2 of 11)	1	25943959	26111258	167300	1	57134	84962	ENSG00000117643	MAN1C1	mannosidase alpha class 1C member 1
chr1	26073189	26073432	244	*	Egr1_peak_1146	183	Exon (uc001bkm.2/57134, exon 3 of 12)	1	26126667	26144713	18047	1	57190	-53235	ENSG00000162430	SEPN1	selenoprotein N, 1
chr1	26136139	26136378	240	*	Egr1_peak_1147	153	Exon (uc021ojk.1/57190, exon 7 of 13)	1	26126667	26144713	18047	1	57190	9472	ENSG00000162430	SEPN1	selenoprotein N, 1
chr1	26137371	26137614	244	*	Egr1_peak_1148	216	Intron (uc021ojk.1/57190, intron 7 of 12)	1	26146397	26159433	13037	1	56181	-8783	ENSG00000117640	MTFR1L	mitochondrial fission regulator 1 like
chr1	26146220	26146648	429	*	Egr1_peak_1149	867	Promoter (<=1kb)	1	26146397	26159433	13037	1	56181	0	ENSG00000117640	MTFR1L	mitochondrial fission regulator 1 like
chr1	26147105	26147348	244	*	Egr1_peak_1150	160	Promoter (<=1kb)	1	26146397	26159433	13037	1	56181	708	ENSG00000117640	MTFR1L	mitochondrial fission regulator 1 like
chr1	26183408	26183651	244	*	Egr1_peak_1151	238	Promoter (2-3kb)	1	26160497	26185848	25352	2	79000	2197	ENSG00000127423	AUNIP	aurora kinase A and ninein interacting protein
chr1	26185890	26186173	284	*	Egr1_peak_1152	1000	Promoter (<=1kb)	1	26160497	26185848	25352	2	79000	-42	ENSG00000127423	AUNIP	aurora kinase A and ninein interacting protein
chr1	26201583	26201826	244	*	Egr1_peak_1153	203	Distal Intergenic	1	26187975	26197744	9770	2	164091	-3839	ENSG00000182749	PAQR7	progestin and adipoQ receptor family member VII
chr1	26201919	26202227	309	*	Egr1_peak_1154	1000	Distal Intergenic	1	26187975	26197744	9770	2	164091	-4175	ENSG00000182749	PAQR7	progestin and adipoQ receptor family member VII
chr1	26202415	26202658	244	*	Egr1_peak_1155	191	Distal Intergenic	1	26187975	26197744	9770	2	164091	-4671	ENSG00000182749	PAQR7	progestin and adipoQ receptor family member VII
chr1	26219020	26219295	276	*	Egr1_peak_1156	476	Exon (uc001bky.3/3925, exon 1 of 2)	1	26232853	26232945	93	2	100500808	13650	ENSG00000264021	MIR3917	microRNA 3917
chr1	26221929	26222172	244	*	Egr1_peak_1157	386	Intron (uc010oev.2/3925, intron 1 of 4)	1	26232853	26232945	93	2	100500808	10773	ENSG00000264021	MIR3917	microRNA 3917
chr1	26231986	26232316	331	*	Egr1_peak_1158	654	Promoter (<=1kb)	1	26232853	26232945	93	2	100500808	629	ENSG00000264021	MIR3917	microRNA 3917
chr1	26232886	26233120	235	*	Egr1_peak_1159	1000	Promoter (<=1kb)	1	26232853	26232945	93	2	100500808	0	ENSG00000264021	MIR3917	microRNA 3917
chr1	26244620	26244863	244	*	Egr1_peak_1160	362	Distal Intergenic	1	26210677	26233368	22692	2	3925	-11252	ENSG00000117632	STMN1	stathmin 1
chr1	26250157	26250400	244	*	Egr1_peak_1161	321	Distal Intergenic	1	26210677	26233368	22692	2	3925	-16789	ENSG00000117632	STMN1	stathmin 1
chr1	26253622	26253865	244	*	Egr1_peak_1162	194	Distal Intergenic	1	26210677	26233368	22692	2	3925	-20254	ENSG00000117632	STMN1	stathmin 1
chr1	26260015	26260258	244	*	Egr1_peak_1163	169	Distal Intergenic	1	26210677	26233368	22692	2	3925	-26647	ENSG00000117632	STMN1	stathmin 1
chr1	26324167	26324410	244	*	Egr1_peak_1164	149	Promoter (<=1kb)	1	26286258	26324648	38391	2	5051	238	ENSG00000158006	PAFAH2	platelet activating factor acetylhydrolase 2
chr1	26324667	26324975	309	*	Egr1_peak_1165	545	Promoter (<=1kb)	1	26286258	26324648	38391	2	5051	-19	ENSG00000158006	PAFAH2	platelet activating factor acetylhydrolase 2
chr1	26343897	26344140	244	*	Egr1_peak_1166	162	Distal Intergenic	1	26348271	26362954	14684	1	2134	-4131	ENSG00000158008	EXTL1	exostosin-like glycosyltransferase 1
chr1	26346987	26347230	244	*	Egr1_peak_1167	344	Promoter (1-2kb)	1	26348271	26362954	14684	1	2134	-1041	ENSG00000158008	EXTL1	exostosin-like glycosyltransferase 1
chr1	26354217	26354460	244	*	Egr1_peak_1168	192	Intron (uc001blf.3/2134, intron 1 of 10)	1	26348271	26362954	14684	1	2134	5946	ENSG00000158008	EXTL1	exostosin-like glycosyltransferase 1
chr1	26361933	26362176	244	*	Egr1_peak_1169	364	3' UTR	1	26364514	26372604	8091	2	7780	10428	ENSG00000158014	SLC30A2	solute carrier family 30 member 2
chr1	26362519	26362762	244	*	Egr1_peak_1170	188	3' UTR	1	26364514	26372604	8091	2	7780	9842	ENSG00000158014	SLC30A2	solute carrier family 30 member 2
chr1	26363074	26363317	244	*	Egr1_peak_1171	319	Downstream (1-2kb)	1	26364514	26372604	8091	2	7780	9287	ENSG00000158014	SLC30A2	solute carrier family 30 member 2
chr1	26380548	26380791	244	*	Egr1_peak_1172	178	Intron (uc001bli.2/84676, intron 2 of 8)	1	26364514	26372604	8091	2	7780	-7944	ENSG00000158014	SLC30A2	solute carrier family 30 member 2
chr1	26405293	26405536	244	*	Egr1_peak_1173	199	Distal Intergenic	1	26377796	26394125	16330	2	84676	-11168	ENSG00000158022	TRIM63	tripartite motif containing 63
chr1	26437403	26437675	273	*	Egr1_peak_1174	297	Promoter (<=1kb)	1	26437656	26452039	14384	1	149420	0	ENSG00000175087	PDIK1L	PDLIM1 interacting kinase 1 like
chr1	26438178	26438413	236	*	Egr1_peak_1175	1000	Promoter (<=1kb)	1	26437656	26452039	14384	1	149420	522	ENSG00000175087	PDIK1L	PDLIM1 interacting kinase 1 like
chr1	26453037	26453130	94	*	Egr1_peak_1176	504	Distal Intergenic	1	26437656	26452039	14384	1	149420	15381	ENSG00000175087	PDIK1L	PDLIM1 interacting kinase 1 like
chr1	26459028	26459271	244	*	Egr1_peak_1177	342	Distal Intergenic	1	26437656	26452039	14384	1	149420	21372	ENSG00000175087	PDIK1L	PDLIM1 interacting kinase 1 like
chr1	26471625	26471864	240	*	Egr1_peak_1178	769	Distal Intergenic	1	26485511	26489119	3609	1	79927	-13647	ENSG00000197245	FAM110D	family with sequence similarity 110 member D
chr1	26487828	26487992	165	*	Egr1_peak_1179	605	Promoter (2-3kb)	1	26485511	26489119	3609	1	79927	2317	ENSG00000197245	FAM110D	family with sequence similarity 110 member D
chr1	26504567	26504810	244	*	Egr1_peak_1180	210	Promoter (<=1kb)	1	26503981	26516375	12395	1	10256	586	ENSG00000142675	CNKSR1	connector enhancer of kinase suppressor of Ras 1
chr1	26527612	26527965	354	*	Egr1_peak_1181	1000	Exon (uc010oey.1/378807, exon 8 of 8)	1	26517119	26529033	11915	1	378807	10493	ENSG00000188782	CATSPER4	cation channel sperm associated 4
chr1	26560407	26560683	277	*	Egr1_peak_1182	1000	Promoter (<=1kb)	1	26560693	26605299	44607	1	64793	-10	ENSG00000130695	CEP85	centrosomal protein 85kDa
chr1	26560879	26561118	240	*	Egr1_peak_1183	146	Promoter (<=1kb)	1	26560693	26605299	44607	1	64793	186	ENSG00000130695	CEP85	centrosomal protein 85kDa
chr1	26561622	26561865	244	*	Egr1_peak_1184	278	Promoter (<=1kb)	1	26560693	26605299	44607	1	64793	929	ENSG00000130695	CEP85	centrosomal protein 85kDa
chr1	26602177	26602380	204	*	Egr1_peak_1185	1000	Intron (uc001blr.3/64793, intron 12 of 13)	1	26606213	26608013	1801	1	83442	-3833	ENSG00000142669	SH3BGRL3	SH3 domain binding glutamate rich protein like 3
chr1	26602829	26603090	262	*	Egr1_peak_1186	1000	Exon (uc001blr.3/64793, exon 13 of 14)	1	26606213	26608013	1801	1	83442	-3123	ENSG00000142669	SH3BGRL3	SH3 domain binding glutamate rich protein like 3
chr1	26605380	26605623	244	*	Egr1_peak_1187	160	Promoter (<=1kb)	1	26606213	26608013	1801	1	83442	-590	ENSG00000142669	SH3BGRL3	SH3 domain binding glutamate rich protein like 3
chr1	26606317	26606502	186	*	Egr1_peak_1188	561	Promoter (<=1kb)	1	26606213	26608013	1801	1	83442	104	ENSG00000142669	SH3BGRL3	SH3 domain binding glutamate rich protein like 3
chr1	26606647	26606886	240	*	Egr1_peak_1189	647	Promoter (<=1kb)	1	26606213	26608013	1801	1	83442	434	ENSG00000142669	SH3BGRL3	SH3 domain binding glutamate rich protein like 3
chr1	26608554	26608829	276	*	Egr1_peak_1190	426	Promoter (2-3kb)	1	26606213	26608013	1801	1	83442	2341	ENSG00000142669	SH3BGRL3	SH3 domain binding glutamate rich protein like 3
chr1	26609325	26609398	74	*	Egr1_peak_1191	323	Exon (uc001blw.3/91544, exon 14 of 16)	1	26606213	26608013	1801	1	83442	3112	ENSG00000142669	SH3BGRL3	SH3 domain binding glutamate rich protein like 3
chr1	26611262	26611535	274	*	Egr1_peak_1192	1000	3' UTR	1	26606213	26608013	1801	1	83442	5049	ENSG00000142669	SH3BGRL3	SH3 domain binding glutamate rich protein like 3
chr1	26613559	26613802	244	*	Egr1_peak_1193	252	Intron (uc001blw.3/91544, intron 7 of 15)	1	26606213	26608013	1801	1	83442	7346	ENSG00000142669	SH3BGRL3	SH3 domain binding glutamate rich protein like 3
chr1	26615710	26615953	244	*	Egr1_peak_1194	196	Intron (uc001blw.3/91544, intron 7 of 15)	1	26606213	26608013	1801	1	83442	9497	ENSG00000142669	SH3BGRL3	SH3 domain binding glutamate rich protein like 3
chr1	26633134	26633377	244	*	Egr1_peak_1195	166	5' UTR	1	26644411	26647014	2604	1	1043	-11034	ENSG00000169442	CD52	CD52 molecule
chr1	26635096	26635273	178	*	Egr1_peak_1196	737	Intron (uc001bma.3/91544, intron 14 of 14)	1	26644411	26647014	2604	1	1043	-9138	ENSG00000169442	CD52	CD52 molecule
chr1	26644199	26644438	240	*	Egr1_peak_1197	552	Promoter (<=1kb)	1	26644411	26647014	2604	1	1043	0	ENSG00000169442	CD52	CD52 molecule
chr1	26645214	26645422	209	*	Egr1_peak_1198	1000	Promoter (<=1kb)	1	26608773	26644756	35984	2	91544	-458	ENSG00000158062	UBXN11	UBX domain protein 11
chr1	26646107	26646368	262	*	Egr1_peak_1199	421	Promoter (1-2kb)	1	26608773	26644756	35984	2	91544	-1351	ENSG00000158062	UBXN11	UBX domain protein 11
chr1	26663207	26663357	151	*	Egr1_peak_1200	366	Exon (uc001bmd.4/55057, exon 11 of 20)	1	26648350	26680621	32272	2	55057	17264	ENSG00000176092	AIM1L	absent in melanoma 1-like
chr1	26678433	26678676	244	*	Egr1_peak_1201	195	Promoter (1-2kb)	1	26648350	26680621	32272	2	55057	1945	ENSG00000176092	AIM1L	absent in melanoma 1-like
chr1	26700435	26700566	132	*	Egr1_peak_1202	508	Promoter (1-2kb)	1	26688125	26699266	11142	2	257101	-1169	ENSG00000176083	ZNF683	zinc finger protein 683
chr1	26704695	26704759	65	*	Egr1_peak_1203	326	Distal Intergenic	1	26688125	26699266	11142	2	257101	-5429	ENSG00000176083	ZNF683	zinc finger protein 683
chr1	26704996	26705221	226	*	Egr1_peak_1204	1000	Distal Intergenic	1	26688125	26699266	11142	2	257101	-5730	ENSG00000176083	ZNF683	zinc finger protein 683
chr1	26713992	26714235	244	*	Egr1_peak_1205	442	Distal Intergenic	1	26688125	26699266	11142	2	257101	-14726	ENSG00000176083	ZNF683	zinc finger protein 683
chr1	26715333	26715576	244	*	Egr1_peak_1206	287	Distal Intergenic	1	26688125	26699266	11142	2	257101	-16067	ENSG00000176083	ZNF683	zinc finger protein 683
chr1	26735079	26735322	244	*	Egr1_peak_1207	179	Promoter (1-2kb)	1	26737269	26756219	18951	1	79727	-1947	ENSG00000131914	LIN28A	lin-28 homolog A
chr1	26736732	26736975	244	*	Egr1_peak_1208	147	Promoter (<=1kb)	1	26737269	26756219	18951	1	79727	-294	ENSG00000131914	LIN28A	lin-28 homolog A
chr1	26739031	26739306	276	*	Egr1_peak_1209	203	Promoter (1-2kb)	1	26737269	26756219	18951	1	79727	1762	ENSG00000131914	LIN28A	lin-28 homolog A
chr1	26741756	26741932	177	*	Egr1_peak_1210	703	Intron (uc001bmi.1/79727, intron 2 of 4)	1	26737269	26756219	18951	1	79727	4487	ENSG00000131914	LIN28A	lin-28 homolog A
chr1	26758467	26758793	327	*	Egr1_peak_1211	741	Promoter (<=1kb)	1	26758773	26797795	39023	1	79947	0	ENSG00000117682	DHDDS	dehydrodolichyl diphosphate synthase subunit
chr1	26798198	26798437	240	*	Egr1_peak_1212	145	Promoter (<=1kb)	1	26798902	26803133	4232	1	3151	-465	ENSG00000198830	HMGN2	high mobility group nucleosomal binding domain 2
chr1	26798769	26799012	244	*	Egr1_peak_1213	315	Promoter (<=1kb)	1	26798902	26803133	4232	1	3151	0	ENSG00000198830	HMGN2	high mobility group nucleosomal binding domain 2
chr1	26799268	26799738	471	*	Egr1_peak_1214	1000	Promoter (<=1kb)	1	26798902	26803133	4232	1	3151	366	ENSG00000198830	HMGN2	high mobility group nucleosomal binding domain 2
chr1	26807649	26807892	244	*	Egr1_peak_1215	183	Distal Intergenic	1	26798902	26803133	4232	1	3151	8747	ENSG00000198830	HMGN2	high mobility group nucleosomal binding domain 2
chr1	26827479	26827722	244	*	Egr1_peak_1216	206	Distal Intergenic	1	26856249	26901520	45272	1	6195	-28527	ENSG00000117676	RPS6KA1	ribosomal protein S6 kinase A1
chr1	26856060	26856301	242	*	Egr1_peak_1217	806	Promoter (<=1kb)	1	26856249	26901520	45272	1	6195	0	ENSG00000117676	RPS6KA1	ribosomal protein S6 kinase A1
chr1	26868366	26868577	212	*	Egr1_peak_1218	1000	Intron (uc001bmr.1/6195, intron 2 of 21)	1	26856249	26901520	45272	1	6195	12117	ENSG00000117676	RPS6KA1	ribosomal protein S6 kinase A1
chr1	26868764	26869003	240	*	Egr1_peak_1219	236	Intron (uc001bmr.1/6195, intron 2 of 21)	1	26881033	26881084	52	1	100302190	-12030	ENSG00000238705	MIR1976	microRNA 1976
chr1	26869925	26870168	244	*	Egr1_peak_1220	255	Intron (uc001bmr.1/6195, intron 2 of 21)	1	26881033	26881084	52	1	100302190	-10865	ENSG00000238705	MIR1976	microRNA 1976
chr1	26882123	26882366	244	*	Egr1_peak_1221	257	Promoter (1-2kb)	1	26881033	26881084	52	1	100302190	1090	ENSG00000238705	MIR1976	microRNA 1976
chr1	26907360	26907599	240	*	Egr1_peak_1222	152	Distal Intergenic	1	26881033	26881084	52	1	100302190	26327	ENSG00000238705	MIR1976	microRNA 1976
chr1	26909372	26909496	125	*	Egr1_peak_1223	710	Distal Intergenic	1	26881033	26881084	52	1	100302190	28339	ENSG00000238705	MIR1976	microRNA 1976
chr1	26943444	26943687	244	*	Egr1_peak_1224	255	Distal Intergenic	1	26881033	26881084	52	1	100302190	62411	ENSG00000238705	MIR1976	microRNA 1976
chr1	26945532	26945775	244	*	Egr1_peak_1225	196	Distal Intergenic	1	26881033	26881084	52	1	100302190	64499	ENSG00000238705	MIR1976	microRNA 1976
chr1	26946818	26947530	713	*	Egr1_peak_1226	1000	Distal Intergenic	1	26881033	26881084	52	1	100302190	65785	ENSG00000238705	MIR1976	microRNA 1976
chr1	26947800	26948039	240	*	Egr1_peak_1227	662	Distal Intergenic	1	26881033	26881084	52	1	100302190	66767	ENSG00000238705	MIR1976	microRNA 1976
chr1	27003997	27004236	240	*	Egr1_peak_1228	153	Distal Intergenic	1	27022522	27108601	86080	1	8289	-18286	ENSG00000117713	ARID1A	AT-rich interaction domain 1A
chr1	27013454	27013640	187	*	Egr1_peak_1229	947	Distal Intergenic	1	27022522	27108601	86080	1	8289	-8882	ENSG00000117713	ARID1A	AT-rich interaction domain 1A
chr1	27016782	27017025	244	*	Egr1_peak_1230	414	Distal Intergenic	1	27022522	27108601	86080	1	8289	-5497	ENSG00000117713	ARID1A	AT-rich interaction domain 1A
chr1	27018724	27018967	244	*	Egr1_peak_1231	213	Distal Intergenic	1	27022522	27108601	86080	1	8289	-3555	ENSG00000117713	ARID1A	AT-rich interaction domain 1A
chr1	27019473	27019768	296	*	Egr1_peak_1232	316	Promoter (2-3kb)	1	27022522	27108601	86080	1	8289	-2754	ENSG00000117713	ARID1A	AT-rich interaction domain 1A
chr1	27019791	27020034	244	*	Egr1_peak_1233	177	Promoter (2-3kb)	1	27022522	27108601	86080	1	8289	-2488	ENSG00000117713	ARID1A	AT-rich interaction domain 1A
chr1	27022022	27022303	282	*	Egr1_peak_1234	345	Promoter (<=1kb)	1	27022522	27108601	86080	1	8289	-219	ENSG00000117713	ARID1A	AT-rich interaction domain 1A
chr1	27050136	27050212	77	*	Egr1_peak_1235	390	Intron (uc001bmt.1/8289, intron 1 of 18)	1	27022522	27108601	86080	1	8289	27614	ENSG00000117713	ARID1A	AT-rich interaction domain 1A
chr1	27070668	27070911	244	*	Egr1_peak_1236	494	Intron (uc001bmt.1/8289, intron 4 of 18)	1	27114454	27124894	10441	1	55650	-43543	ENSG00000060642	PIGV	phosphatidylinositol glycan anchor biosynthesis class V
chr1	27071275	27071405	131	*	Egr1_peak_1237	644	Intron (uc001bmt.1/8289, intron 4 of 18)	1	27114454	27124894	10441	1	55650	-43049	ENSG00000060642	PIGV	phosphatidylinositol glycan anchor biosynthesis class V
chr1	27098262	27098473	212	*	Egr1_peak_1238	1000	Intron (uc001bmt.1/8289, intron 12 of 18)	1	27114454	27124894	10441	1	55650	-15981	ENSG00000060642	PIGV	phosphatidylinositol glycan anchor biosynthesis class V
chr1	27110709	27110785	77	*	Egr1_peak_1239	419	Distal Intergenic	1	27114454	27124894	10441	1	55650	-3669	ENSG00000060642	PIGV	phosphatidylinositol glycan anchor biosynthesis class V
chr1	27113421	27113553	133	*	Egr1_peak_1240	650	Promoter (<=1kb)	1	27114454	27124894	10441	1	55650	-901	ENSG00000060642	PIGV	phosphatidylinositol glycan anchor biosynthesis class V
chr1	27114569	27114812	244	*	Egr1_peak_1241	184	Promoter (<=1kb)	1	27114454	27124894	10441	1	55650	115	ENSG00000060642	PIGV	phosphatidylinositol glycan anchor biosynthesis class V
chr1	27115697	27115940	244	*	Egr1_peak_1242	163	Promoter (1-2kb)	1	27114454	27124894	10441	1	55650	1243	ENSG00000060642	PIGV	phosphatidylinositol glycan anchor biosynthesis class V
chr1	27153006	27153245	240	*	Egr1_peak_1243	431	Promoter (<=1kb)	1	27153201	27182211	29011	1	84243	0	ENSG00000204160	ZDHHC18	zinc finger DHHC-type containing 18
chr1	27153369	27153604	236	*	Egr1_peak_1244	825	Promoter (<=1kb)	1	27153201	27182211	29011	1	84243	168	ENSG00000204160	ZDHHC18	zinc finger DHHC-type containing 18
chr1	27155658	27155901	244	*	Egr1_peak_1245	188	Promoter (2-3kb)	1	27153201	27182211	29011	1	84243	2457	ENSG00000204160	ZDHHC18	zinc finger DHHC-type containing 18
chr1	27160096	27160335	240	*	Egr1_peak_1246	156	Intron (uc021ojq.1/uc021ojq.1, intron 1 of 1)	1	27153201	27182211	29011	1	84243	6895	ENSG00000204160	ZDHHC18	zinc finger DHHC-type containing 18
chr1	27189321	27189564	244	*	Egr1_peak_1247	423	Promoter (<=1kb)	1	27189633	27190947	1315	1	2810	-69	ENSG00000175793	SFN	stratifin
chr1	27191687	27191926	240	*	Egr1_peak_1248	834	Promoter (2-3kb)	1	27189633	27190947	1315	1	2810	2054	ENSG00000175793	SFN	stratifin
chr1	27216268	27216511	244	*	Egr1_peak_1249	413	Promoter (<=1kb)	1	27205873	27216869	10997	2	54707	358	ENSG00000142751	GPN2	GPN-loop GTPase 2
chr1	27216722	27216961	240	*	Egr1_peak_1250	214	Promoter (<=1kb)	1	27205873	27216869	10997	2	54707	0	ENSG00000142751	GPN2	GPN-loop GTPase 2
chr1	27226814	27227059	246	*	Egr1_peak_1251	423	Promoter (<=1kb)	1	27216979	27226962	9984	2	63906	0	ENSG00000198746	GPATCH3	G-patch domain containing 3
chr1	27248045	27248288	244	*	Egr1_peak_1252	210	Promoter (<=1kb)	1	27248213	27273362	25150	1	10726	0	ENSG00000090273	NUDC	nudC nuclear distribution protein
chr1	27277331	27277574	244	*	Egr1_peak_1253	184	Intron (uc021ojq.1/uc021ojq.1, intron 1 of 1)	1	27276047	27286901	10855	2	126695	9327	ENSG00000175707	KDF1	keratinocyte differentiation factor 1
chr1	27278730	27278958	229	*	Egr1_peak_1254	1000	5' UTR	1	27276047	27286901	10855	2	126695	7943	ENSG00000175707	KDF1	keratinocyte differentiation factor 1
chr1	27280991	27281234	244	*	Egr1_peak_1255	250	Intron (uc021ojq.1/uc021ojq.1, intron 1 of 1)	1	27276047	27286901	10855	2	126695	5667	ENSG00000175707	KDF1	keratinocyte differentiation factor 1
chr1	27286775	27287050	276	*	Egr1_peak_1256	202	Promoter (<=1kb)	1	27276047	27286901	10855	2	126695	0	ENSG00000175707	KDF1	keratinocyte differentiation factor 1
chr1	27291917	27292160	244	*	Egr1_peak_1257	186	Intron (uc021ojq.1/uc021ojq.1, intron 1 of 1)	1	27276047	27286901	10855	2	126695	-5016	ENSG00000175707	KDF1	keratinocyte differentiation factor 1
chr1	27318125	27318272	148	*	Egr1_peak_1258	640	Promoter (1-2kb)	1	27320195	27327377	7183	1	388610	-1923	ENSG00000253368	TRNP1	TMF1-regulated nuclear protein 1
chr1	27318971	27319167	197	*	Egr1_peak_1259	424	Promoter (1-2kb)	1	27320195	27327377	7183	1	388610	-1028	ENSG00000253368	TRNP1	TMF1-regulated nuclear protein 1
chr1	27320435	27320674	240	*	Egr1_peak_1260	418	Promoter (<=1kb)	1	27320195	27327377	7183	1	388610	240	ENSG00000253368	TRNP1	TMF1-regulated nuclear protein 1
chr1	27326005	27326280	276	*	Egr1_peak_1261	151	Intron (uc021ojq.1/uc021ojq.1, intron 1 of 1)	1	27320195	27327377	7183	1	388610	5810	ENSG00000253368	TRNP1	TMF1-regulated nuclear protein 1
chr1	27331282	27331582	301	*	Egr1_peak_1262	1000	3' UTR	1	27331511	27339333	7823	2	115572	7751	ENSG00000158246	FAM46B	family with sequence similarity 46 member B
chr1	27337594	27337869	276	*	Egr1_peak_1263	758	Promoter (1-2kb)	1	27331511	27339333	7823	2	115572	1464	ENSG00000158246	FAM46B	family with sequence similarity 46 member B
chr1	27404583	27404826	244	*	Egr1_peak_1264	341	Distal Intergenic	1	27331511	27339333	7823	2	115572	-65250	ENSG00000158246	FAM46B	family with sequence similarity 46 member B
chr1	27425714	27425957	244	*	Egr1_peak_1265	306	3' UTR	1	27425300	27481621	56322	2	6548	55664	ENSG00000090020	SLC9A1	solute carrier family 9 member A1
chr1	27438645	27438842	198	*	Egr1_peak_1266	1000	Intron (uc001bnm.4/6548, intron 10 of 11)	1	27425300	27481621	56322	2	6548	42779	ENSG00000090020	SLC9A1	solute carrier family 9 member A1
chr1	27472484	27472727	244	*	Egr1_peak_1267	212	Intron (uc001bnm.4/6548, intron 11 of 11)	1	27425300	27481621	56322	2	6548	8894	ENSG00000090020	SLC9A1	solute carrier family 9 member A1
chr1	27481541	27481816	276	*	Egr1_peak_1268	693	Promoter (<=1kb)	1	27425300	27481621	56322	2	6548	0	ENSG00000090020	SLC9A1	solute carrier family 9 member A1
chr1	27483825	27484068	244	*	Egr1_peak_1269	174	Promoter (2-3kb)	1	27425300	27481621	56322	2	6548	-2204	ENSG00000090020	SLC9A1	solute carrier family 9 member A1
chr1	27519316	27519559	244	*	Egr1_peak_1270	239	Distal Intergenic	1	27425300	27481621	56322	2	6548	-37695	ENSG00000090020	SLC9A1	solute carrier family 9 member A1
chr1	27560593	27560832	240	*	Egr1_peak_1271	551	Promoter (<=1kb)	1	27561007	27635124	74118	1	23038	-175	ENSG00000142784	WDTC1	WD and tetratricopeptide repeats 1
chr1	27560988	27561304	317	*	Egr1_peak_1272	560	Promoter (<=1kb)	1	27561007	27635124	74118	1	23038	0	ENSG00000142784	WDTC1	WD and tetratricopeptide repeats 1
chr1	27561527	27561670	144	*	Egr1_peak_1273	436	Promoter (<=1kb)	1	27561007	27635124	74118	1	23038	520	ENSG00000142784	WDTC1	WD and tetratricopeptide repeats 1
chr1	27588559	27588802	244	*	Egr1_peak_1274	191	Intron (uc001bno.4/23038, intron 2 of 15)	1	27561007	27635124	74118	1	23038	27552	ENSG00000142784	WDTC1	WD and tetratricopeptide repeats 1
chr1	27611223	27611466	244	*	Egr1_peak_1275	151	Intron (uc001bno.4/23038, intron 5 of 15)	1	27648636	27662891	14256	1	84065	-37170	ENSG00000186501	TMEM222	transmembrane protein 222
chr1	27648582	27648864	283	*	Egr1_peak_1276	1000	Promoter (<=1kb)	1	27648636	27662891	14256	1	84065	0	ENSG00000186501	TMEM222	transmembrane protein 222
chr1	27667445	27667688	244	*	Egr1_peak_1277	425	Promoter (<=1kb)	1	27668483	27680423	11941	1	84958	-795	ENSG00000142765	SYTL1	synaptotagmin like 1
chr1	27668303	27668578	276	*	Egr1_peak_1278	1000	Promoter (<=1kb)	1	27668483	27680423	11941	1	84958	0	ENSG00000142765	SYTL1	synaptotagmin like 1
chr1	27669945	27670180	236	*	Egr1_peak_1279	833	Promoter (1-2kb)	1	27668483	27680423	11941	1	84958	1462	ENSG00000142765	SYTL1	synaptotagmin like 1
chr1	27675449	27675692	244	*	Egr1_peak_1280	218	Exon (uc001bnv.2/84958, exon 6 of 15)	1	27668483	27680423	11941	1	84958	6966	ENSG00000142765	SYTL1	synaptotagmin like 1
chr1	27675888	27676168	281	*	Egr1_peak_1281	309	Exon (uc001bnv.2/84958, exon 7 of 15)	1	27668483	27680423	11941	1	84958	7405	ENSG00000142765	SYTL1	synaptotagmin like 1
chr1	27676408	27676519	112	*	Egr1_peak_1282	356	3' UTR	1	27668483	27680423	11941	1	84958	7925	ENSG00000142765	SYTL1	synaptotagmin like 1
chr1	27677766	27678009	244	*	Egr1_peak_1283	414	3' UTR	1	27668483	27680423	11941	1	84958	9283	ENSG00000142765	SYTL1	synaptotagmin like 1
chr1	27684038	27684313	276	*	Egr1_peak_1284	1000	Exon (uc001bny.1/9064, exon 22 of 29)	1	27681670	27693337	11668	2	9064	9024	ENSG00000142733	MAP3K6	mitogen-activated protein kinase kinase kinase 6
chr1	27686921	27687164	244	*	Egr1_peak_1285	310	Intron (uc001bny.1/9064, intron 14 of 28)	1	27681670	27693337	11668	2	9064	6173	ENSG00000142733	MAP3K6	mitogen-activated protein kinase kinase kinase 6
chr1	27691968	27692211	244	*	Egr1_peak_1286	346	Promoter (1-2kb)	1	27681670	27693337	11668	2	9064	1126	ENSG00000142733	MAP3K6	mitogen-activated protein kinase kinase kinase 6
chr1	27692691	27692957	267	*	Egr1_peak_1287	1000	Promoter (<=1kb)	1	27681670	27693337	11668	2	9064	380	ENSG00000142733	MAP3K6	mitogen-activated protein kinase kinase kinase 6
chr1	27692972	27693232	261	*	Egr1_peak_1288	768	Promoter (<=1kb)	1	27681670	27693337	11668	2	9064	105	ENSG00000142733	MAP3K6	mitogen-activated protein kinase kinase kinase 6
chr1	27699053	27699284	232	*	Egr1_peak_1289	1000	Promoter (2-3kb)	1	27695601	27701315	5715	2	8547	2031	ENSG00000142748	FCN3	ficolin 3
chr1	27704345	27704588	244	*	Egr1_peak_1290	186	Downstream (1-2kb)	1	27695601	27701315	5715	2	8547	-3030	ENSG00000142748	FCN3	ficolin 3
chr1	27709718	27709961	244	*	Egr1_peak_1291	297	Promoter (<=1kb)	1	27705596	27709805	4210	2	388611	0	ENSG00000174950	CD164L2	CD164 molecule like 2
chr1	27718976	27719215	240	*	Egr1_peak_1292	791	Promoter (<=1kb)	1	27719148	27722317	3170	1	2827	0	ENSG00000181773	GPR3	G protein-coupled receptor 3
chr1	27750287	27750530	244	*	Egr1_peak_1293	158	Intron (uc001bof.2/10163, intron 7 of 8)	1	27719148	27722317	3170	1	2827	31139	ENSG00000181773	GPR3	G protein-coupled receptor 3
chr1	27754999	27755093	95	*	Egr1_peak_1294	422	Intron (uc001bof.2/10163, intron 7 of 8)	1	27719148	27722317	3170	1	2827	35851	ENSG00000181773	GPR3	G protein-coupled receptor 3
chr1	27763103	27763346	244	*	Egr1_peak_1295	346	Intron (uc001bof.2/10163, intron 8 of 8)	1	27719148	27722317	3170	1	2827	43955	ENSG00000181773	GPR3	G protein-coupled receptor 3
chr1	27765075	27765318	244	*	Egr1_peak_1296	315	Intron (uc001bof.2/10163, intron 8 of 8)	1	27719148	27722317	3170	1	2827	45927	ENSG00000181773	GPR3	G protein-coupled receptor 3
chr1	27769150	27769389	240	*	Egr1_peak_1297	196	Intron (uc001bof.2/10163, intron 8 of 8)	1	27730734	27816678	85945	2	10163	47289	ENSG00000158195	WASF2	WAS protein family member 2
chr1	27815185	27815428	244	*	Egr1_peak_1298	519	Promoter (1-2kb)	1	27730734	27816678	85945	2	10163	1250	ENSG00000158195	WASF2	WAS protein family member 2
chr1	27816556	27816843	288	*	Egr1_peak_1299	1000	Promoter (<=1kb)	1	27730734	27816678	85945	2	10163	0	ENSG00000158195	WASF2	WAS protein family member 2
chr1	27836082	27836325	244	*	Egr1_peak_1300	340	Distal Intergenic	1	27730734	27816678	85945	2	10163	-19404	ENSG00000158195	WASF2	WAS protein family member 2
chr1	27846193	27846436	244	*	Egr1_peak_1301	166	Distal Intergenic	1	27730734	27816678	85945	2	10163	-29515	ENSG00000158195	WASF2	WAS protein family member 2
chr1	27852081	27852336	256	*	Egr1_peak_1302	1000	Distal Intergenic	1	27730734	27816678	85945	2	10163	-35403	ENSG00000158195	WASF2	WAS protein family member 2
chr1	27853027	27853270	244	*	Egr1_peak_1303	247	Distal Intergenic	1	27730734	27816678	85945	2	10163	-36349	ENSG00000158195	WASF2	WAS protein family member 2
chr1	27853829	27854104	276	*	Egr1_peak_1304	139	Distal Intergenic	1	27730734	27816678	85945	2	10163	-37151	ENSG00000158195	WASF2	WAS protein family member 2
chr1	27854569	27854808	240	*	Egr1_peak_1305	214	Distal Intergenic	1	27730734	27816678	85945	2	10163	-37891	ENSG00000158195	WASF2	WAS protein family member 2
chr1	27855703	27855915	213	*	Egr1_peak_1306	1000	Distal Intergenic	1	27730734	27816678	85945	2	10163	-39025	ENSG00000158195	WASF2	WAS protein family member 2
chr1	27869175	27869345	171	*	Egr1_peak_1307	634	Intron (uc009vsy.3/27245, intron 1 of 6)	1	27730734	27816678	85945	2	10163	-52497	ENSG00000158195	WASF2	WAS protein family member 2
chr1	27883786	27884020	235	*	Egr1_peak_1308	765	Intron (uc009vsy.3/27245, intron 4 of 6)	1	27860756	27930361	69606	2	27245	46341	ENSG00000126705	AHDC1	AT-hook DNA binding motif containing 1
chr1	27886808	27887051	244	*	Egr1_peak_1309	163	Intron (uc009vsy.3/27245, intron 6 of 6)	1	27860756	27930361	69606	2	27245	43310	ENSG00000126705	AHDC1	AT-hook DNA binding motif containing 1
chr1	27888589	27888838	250	*	Egr1_peak_1310	1000	Intron (uc009vsy.3/27245, intron 6 of 6)	1	27860756	27930361	69606	2	27245	41523	ENSG00000126705	AHDC1	AT-hook DNA binding motif containing 1
chr1	27894983	27895546	564	*	Egr1_peak_1311	882	Intron (uc009vsy.3/27245, intron 6 of 6)	1	27860756	27930361	69606	2	27245	34815	ENSG00000126705	AHDC1	AT-hook DNA binding motif containing 1
chr1	27908302	27908545	244	*	Egr1_peak_1312	286	Intron (uc009vsy.3/27245, intron 6 of 6)	1	27860756	27930361	69606	2	27245	21816	ENSG00000126705	AHDC1	AT-hook DNA binding motif containing 1
chr1	27923857	27924096	240	*	Egr1_peak_1313	150	Intron (uc009vsy.3/27245, intron 6 of 6)	1	27860756	27930361	69606	2	27245	6265	ENSG00000126705	AHDC1	AT-hook DNA binding motif containing 1
chr1	27925782	27926025	244	*	Egr1_peak_1314	225	Intron (uc009vsy.3/27245, intron 6 of 6)	1	27860756	27930361	69606	2	27245	4336	ENSG00000126705	AHDC1	AT-hook DNA binding motif containing 1
chr1	27928687	27928930	244	*	Egr1_peak_1315	517	Promoter (1-2kb)	1	27860756	27930361	69606	2	27245	1431	ENSG00000126705	AHDC1	AT-hook DNA binding motif containing 1
chr1	27929542	27929666	125	*	Egr1_peak_1316	319	Promoter (<=1kb)	1	27860756	27930361	69606	2	27245	695	ENSG00000126705	AHDC1	AT-hook DNA binding motif containing 1
chr1	27930085	27930328	244	*	Egr1_peak_1317	214	Promoter (<=1kb)	1	27860756	27930361	69606	2	27245	33	ENSG00000126705	AHDC1	AT-hook DNA binding motif containing 1
chr1	27931486	27931576	91	*	Egr1_peak_1318	386	Promoter (1-2kb)	1	27860756	27930361	69606	2	27245	-1125	ENSG00000126705	AHDC1	AT-hook DNA binding motif containing 1
chr1	27933863	27934094	232	*	Egr1_peak_1319	1000	Distal Intergenic	1	27860756	27930361	69606	2	27245	-3502	ENSG00000126705	AHDC1	AT-hook DNA binding motif containing 1
chr1	27957803	27958046	244	*	Egr1_peak_1320	347	Intron (uc001bom.3/2268, intron 12 of 12)	1	27938801	27961727	22927	2	2268	3681	ENSG00000000938	FGR	FGR proto-oncogene, Src family tyrosine kinase
chr1	27959305	27959544	240	*	Egr1_peak_1321	228	Promoter (2-3kb)	1	27938801	27961727	22927	2	2268	2183	ENSG00000000938	FGR	FGR proto-oncogene, Src family tyrosine kinase
chr1	27959684	27959923	240	*	Egr1_peak_1322	153	Promoter (1-2kb)	1	27938801	27961727	22927	2	2268	1804	ENSG00000000938	FGR	FGR proto-oncogene, Src family tyrosine kinase
chr1	27960718	27960957	240	*	Egr1_peak_1323	248	Promoter (<=1kb)	1	27938801	27961727	22927	2	2268	770	ENSG00000000938	FGR	FGR proto-oncogene, Src family tyrosine kinase
chr1	27981727	27981970	244	*	Egr1_peak_1324	350	Distal Intergenic	1	27992572	27998724	6153	2	2537	16754	ENSG00000126709	IFI6	interferon, alpha-inducible protein 6
chr1	27982636	27982911	276	*	Egr1_peak_1325	158	Distal Intergenic	1	27992572	27998724	6153	2	2537	15813	ENSG00000126709	IFI6	interferon, alpha-inducible protein 6
chr1	27993210	27993489	280	*	Egr1_peak_1326	862	Intron (uc001bon.1/2537, intron 1 of 4)	1	27992572	27998724	6153	2	2537	5235	ENSG00000126709	IFI6	interferon, alpha-inducible protein 6
chr1	27998654	27998909	256	*	Egr1_peak_1327	1000	Promoter (<=1kb)	1	27992572	27998724	6153	2	2537	0	ENSG00000126709	IFI6	interferon, alpha-inducible protein 6
chr1	28052131	28052370	240	*	Egr1_peak_1328	865	Promoter (<=1kb)	1	28052490	28089423	36934	1	199870	-120	ENSG00000009780	FAM76A	family with sequence similarity 76 member A
chr1	28052875	28053118	244	*	Egr1_peak_1329	333	Promoter (<=1kb)	1	28052490	28089423	36934	1	199870	385	ENSG00000009780	FAM76A	family with sequence similarity 76 member A
chr1	28089889	28090132	244	*	Egr1_peak_1330	205	Distal Intergenic	1	28099694	28150963	51270	1	23673	-9562	ENSG00000117758	STX12	syntaxin 12
chr1	28104657	28104780	124	*	Egr1_peak_1331	572	Intron (uc001bou.4/23673, intron 1 of 8)	1	28099694	28150963	51270	1	23673	4963	ENSG00000117758	STX12	syntaxin 12
chr1	28157125	28157400	276	*	Egr1_peak_1332	752	Promoter (<=1kb)	1	28157252	28178183	20932	1	5511	0	ENSG00000117751	PPP1R8	protein phosphatase 1 regulatory subunit 8
chr1	28159266	28159509	244	*	Egr1_peak_1333	157	Promoter (1-2kb)	1	28160912	28161077	166	1	677774	-1403	ENSG00000252947	SCARNA1	small Cajal body-specific RNA 1
chr1	28195853	28196096	244	*	Egr1_peak_1334	150	Promoter (2-3kb)	1	28199055	28213193	14139	1	9473	-2959	ENSG00000130775	THEMIS2	thymocyte selection associated family member 2
chr1	28198737	28198980	244	*	Egr1_peak_1335	267	Promoter (<=1kb)	1	28199055	28213193	14139	1	9473	-75	ENSG00000130775	THEMIS2	thymocyte selection associated family member 2
chr1	28199618	28199893	276	*	Egr1_peak_1336	626	Promoter (<=1kb)	1	28199055	28213193	14139	1	9473	563	ENSG00000130775	THEMIS2	thymocyte selection associated family member 2
chr1	28201854	28202093	240	*	Egr1_peak_1337	144	Promoter (2-3kb)	1	28199055	28213193	14139	1	9473	2799	ENSG00000130775	THEMIS2	thymocyte selection associated family member 2
chr1	28241346	28241589	244	*	Egr1_peak_1338	309	Promoter (<=1kb)	1	28218049	28241236	23188	2	6118	-110	ENSG00000117748	RPA2	replication protein A2
chr1	28263719	28263787	69	*	Egr1_peak_1339	350	Promoter (2-3kb)	1	28261504	28285663	24160	1	27293	2215	ENSG00000130768	SMPDL3B	sphingomyelin phosphodiesterase acid like 3B
chr1	28269991	28270234	244	*	Egr1_peak_1340	148	Intron (uc001bpf.3/27293, intron 1 of 6)	1	28261504	28285663	24160	1	27293	8487	ENSG00000130768	SMPDL3B	sphingomyelin phosphodiesterase acid like 3B
chr1	28382800	28383039	240	*	Egr1_peak_1341	816	Intron (uc001bpi.2/2140, intron 16 of 17)	1	28296855	28415148	118294	2	2140	32109	ENSG00000158161	EYA3	EYA transcriptional coactivator and phosphatase 3
chr1	28415223	28415301	79	*	Egr1_peak_1342	376	Promoter (<=1kb)	1	28296855	28415148	118294	2	2140	-75	ENSG00000158161	EYA3	EYA transcriptional coactivator and phosphatase 3
chr1	28431673	28431916	244	*	Egr1_peak_1343	165	Distal Intergenic	1	28296855	28415148	118294	2	2140	-16525	ENSG00000158161	EYA3	EYA transcriptional coactivator and phosphatase 3
chr1	28478780	28479023	244	*	Egr1_peak_1344	151	Intron (uc001bpl.3/5724, intron 1 of 1)	1	28473677	28520447	46771	2	5724	41424	ENSG00000169403	PTAFR	platelet activating factor receptor
chr1	28498398	28498650	253	*	Egr1_peak_1345	273	Intron (uc001bpl.3/5724, intron 1 of 1)	1	28473677	28520447	46771	2	5724	21797	ENSG00000169403	PTAFR	platelet activating factor receptor
chr1	28499177	28499416	240	*	Egr1_peak_1346	306	Intron (uc001bpl.3/5724, intron 1 of 1)	1	28473677	28520447	46771	2	5724	21031	ENSG00000169403	PTAFR	platelet activating factor receptor
chr1	28503773	28504058	286	*	Egr1_peak_1347	276	Intron (uc001bpm.4/5724, intron 1 of 1)	1	28473677	28520447	46771	2	5724	16389	ENSG00000169403	PTAFR	platelet activating factor receptor
chr1	28517545	28517788	244	*	Egr1_peak_1348	151	Promoter (2-3kb)	1	28473677	28520447	46771	2	5724	2659	ENSG00000169403	PTAFR	platelet activating factor receptor
chr1	28523436	28523679	244	*	Egr1_peak_1349	207	Promoter (2-3kb)	1	28473677	28520447	46771	2	5724	-2989	ENSG00000169403	PTAFR	platelet activating factor receptor
chr1	28526408	28526647	240	*	Egr1_peak_1350	264	Downstream (<1kb)	1	28473677	28520447	46771	2	5724	-5961	ENSG00000169403	PTAFR	platelet activating factor receptor
chr1	28559400	28559689	290	*	Egr1_peak_1351	987	Promoter (<=1kb)	1	28526790	28559542	32753	2	22826	0	ENSG00000126698	DNAJC8	DnaJ heat shock protein family (Hsp40) member C8
chr1	28562429	28562833	405	*	Egr1_peak_1352	256	Promoter (<=1kb)	1	28562602	28564616	2015	1	93974	0	ENSG00000130770	ATPIF1	ATPase inhibitory factor 1
chr1	28563284	28563523	240	*	Egr1_peak_1353	164	Promoter (<=1kb)	1	28562602	28564616	2015	1	93974	682	ENSG00000130770	ATPIF1	ATPase inhibitory factor 1
chr1	28571465	28571708	244	*	Egr1_peak_1354	166	Distal Intergenic	1	28562602	28564616	2015	1	93974	8863	ENSG00000130770	ATPIF1	ATPase inhibitory factor 1
chr1	28585161	28585404	244	*	Egr1_peak_1355	262	Promoter (<=1kb)	1	28585963	28609002	23040	1	83667	-559	ENSG00000130766	SESN2	sestrin 2
chr1	28585890	28585955	66	*	Egr1_peak_1356	357	Promoter (<=1kb)	1	28585963	28609002	23040	1	83667	-8	ENSG00000130766	SESN2	sestrin 2
chr1	28586071	28586310	240	*	Egr1_peak_1357	167	Promoter (<=1kb)	1	28585963	28609002	23040	1	83667	108	ENSG00000130766	SESN2	sestrin 2
chr1	28586742	28586985	244	*	Egr1_peak_1358	192	Promoter (<=1kb)	1	28585963	28609002	23040	1	83667	779	ENSG00000130766	SESN2	sestrin 2
chr1	28593600	28593783	184	*	Egr1_peak_1359	632	Intron (uc001bps.3/83667, intron 1 of 9)	1	28585963	28609002	23040	1	83667	7637	ENSG00000130766	SESN2	sestrin 2
chr1	28623254	28623396	143	*	Egr1_peak_1360	596	Distal Intergenic	1	28655513	28662478	6966	1	54797	-32117	ENSG00000130772	MED18	mediator complex subunit 18
chr1	28655448	28655732	285	*	Egr1_peak_1361	429	Promoter (<=1kb)	1	28655513	28662478	6966	1	54797	0	ENSG00000130772	MED18	mediator complex subunit 18
chr1	28677755	28677998	244	*	Egr1_peak_1362	152	Distal Intergenic	1	28696093	28826881	130789	1	65979	-18095	ENSG00000204138	PHACTR4	phosphatase and actin regulator 4
chr1	28678139	28678291	153	*	Egr1_peak_1363	857	Distal Intergenic	1	28696093	28826881	130789	1	65979	-17802	ENSG00000204138	PHACTR4	phosphatase and actin regulator 4
chr1	28696147	28696390	244	*	Egr1_peak_1364	231	Promoter (<=1kb)	1	28696093	28826881	130789	1	65979	54	ENSG00000204138	PHACTR4	phosphatase and actin regulator 4
chr1	28699933	28700176	244	*	Egr1_peak_1365	177	Intron (uc001bpu.3/65979, intron 1 of 5)	1	28696093	28826881	130789	1	65979	3840	ENSG00000204138	PHACTR4	phosphatase and actin regulator 4
chr1	28702211	28702454	244	*	Egr1_peak_1366	155	Intron (uc001bpu.3/65979, intron 1 of 5)	1	28696093	28826881	130789	1	65979	6118	ENSG00000204138	PHACTR4	phosphatase and actin regulator 4
chr1	28764429	28764672	244	*	Egr1_peak_1367	187	5' UTR	1	28832455	28865708	33254	1	1104	-67783	ENSG00000180198	RCC1	regulator of chromosome condensation 1
chr1	28768345	28768476	132	*	Egr1_peak_1368	638	Intron (uc001bpu.3/65979, intron 2 of 5)	1	28832455	28865708	33254	1	1104	-63979	ENSG00000180198	RCC1	regulator of chromosome condensation 1
chr1	28776526	28776754	229	*	Egr1_peak_1369	1000	Intron (uc001bpu.3/65979, intron 2 of 5)	1	28832455	28865708	33254	1	1104	-55701	ENSG00000180198	RCC1	regulator of chromosome condensation 1
chr1	28832469	28832713	245	*	Egr1_peak_1370	306	Promoter (<=1kb)	1	28832455	28865708	33254	1	1104	14	ENSG00000180198	RCC1	regulator of chromosome condensation 1
chr1	28836605	28836848	244	*	Egr1_peak_1371	227	3' UTR	1	28832455	28865708	33254	1	1104	4150	ENSG00000180198	RCC1	regulator of chromosome condensation 1
chr1	28837141	28837743	603	*	Egr1_peak_1372	223	3' UTR	1	28832455	28865708	33254	1	1104	4686	ENSG00000180198	RCC1	regulator of chromosome condensation 1
chr1	28838043	28838282	240	*	Egr1_peak_1373	417	Intron (uc001bqa.2/1104, intron 3 of 12)	1	28832455	28865708	33254	1	1104	5588	ENSG00000180198	RCC1	regulator of chromosome condensation 1
chr1	28844533	28844808	276	*	Egr1_peak_1374	138	5' UTR	1	28832455	28865708	33254	1	1104	12078	ENSG00000180198	RCC1	regulator of chromosome condensation 1
chr1	28845087	28845165	79	*	Egr1_peak_1375	305	Intron (uc001bqa.2/1104, intron 4 of 12)	1	28832455	28865708	33254	1	1104	12632	ENSG00000180198	RCC1	regulator of chromosome condensation 1
chr1	28848106	28848349	244	*	Egr1_peak_1376	324	Intron (uc001bqa.2/1104, intron 4 of 12)	1	28832455	28865708	33254	1	1104	15651	ENSG00000180198	RCC1	regulator of chromosome condensation 1
chr1	28871797	28872040	244	*	Egr1_peak_1377	286	Distal Intergenic	1	28879529	28905057	25529	1	54952	-7489	ENSG00000180098	TRNAU1AP	tRNA selenocysteine 1 associated protein 1
chr1	28879311	28879592	282	*	Egr1_peak_1378	343	Promoter (<=1kb)	1	28879529	28905057	25529	1	54952	0	ENSG00000180098	TRNAU1AP	tRNA selenocysteine 1 associated protein 1
chr1	28908308	28908755	448	*	Egr1_peak_1379	332	Promoter (<=1kb)	1	28905050	28908383	3334	2	85028	0	ENSG00000197989	SNHG12	small nucleolar RNA host gene 12
chr1	28969420	28969791	372	*	Egr1_peak_1380	328	Promoter (<=1kb)	1	28929609	28969604	39996	2	6883	0	ENSG00000120656	TAF12	TATA-box binding protein associated factor 12
chr1	28975021	28975566	546	*	Egr1_peak_1381	1000	Promoter (<=1kb)	1	28975112	28975246	135	1	26824	0	ENSG00000270103	RNU11	RNA, U11 small nuclear
chr1	28975676	28975809	134	*	Egr1_peak_1382	258	Promoter (<=1kb)	1	28975112	28975246	135	1	26824	564	ENSG00000270103	RNU11	RNA, U11 small nuclear
chr1	28995425	28995591	167	*	Egr1_peak_1383	413	Promoter (<=1kb)	1	28995240	29042115	46876	1	10691	185	ENSG00000162419	GMEB1	glucocorticoid modulatory element binding protein 1
chr1	29062787	29063062	276	*	Egr1_peak_1384	1000	Promoter (<=1kb)	1	29063133	29096287	33155	1	51441	-71	ENSG00000198492	YTHDF2	YTH N(6)-methyladenosine RNA binding protein 2
chr1	29063114	29063516	403	*	Egr1_peak_1385	1000	Promoter (<=1kb)	1	29063133	29096287	33155	1	51441	0	ENSG00000198492	YTHDF2	YTH N(6)-methyladenosine RNA binding protein 2
chr1	29138477	29138756	280	*	Egr1_peak_1386	284	Promoter (<=1kb)	1	29138654	29190208	51555	1	4985	0	ENSG00000116329	OPRD1	opioid receptor, delta 1
chr1	29208694	29208937	244	*	Egr1_peak_1387	248	Distal Intergenic	1	29213603	29446558	232956	1	2035	-4666	ENSG00000159023	EPB41	erythrocyte membrane protein band 4.1
chr1	29210384	29210675	292	*	Egr1_peak_1388	1000	Promoter (2-3kb)	1	29213603	29446558	232956	1	2035	-2928	ENSG00000159023	EPB41	erythrocyte membrane protein band 4.1
chr1	29211418	29211661	244	*	Egr1_peak_1389	334	Promoter (1-2kb)	1	29213603	29446558	232956	1	2035	-1942	ENSG00000159023	EPB41	erythrocyte membrane protein band 4.1
chr1	29213312	29213677	366	*	Egr1_peak_1390	172	Promoter (<=1kb)	1	29213603	29446558	232956	1	2035	0	ENSG00000159023	EPB41	erythrocyte membrane protein band 4.1
chr1	29229280	29229523	244	*	Egr1_peak_1391	453	Intron (uc001brg.2/2035, intron 1 of 20)	1	29213603	29446558	232956	1	2035	15677	ENSG00000159023	EPB41	erythrocyte membrane protein band 4.1
chr1	29236961	29237127	167	*	Egr1_peak_1392	693	Intron (uc001brg.2/2035, intron 1 of 20)	1	29213603	29446558	232956	1	2035	23358	ENSG00000159023	EPB41	erythrocyte membrane protein band 4.1
chr1	29240886	29241129	244	*	Egr1_peak_1393	286	5' UTR	1	29213603	29446558	232956	1	2035	27283	ENSG00000159023	EPB41	erythrocyte membrane protein band 4.1
chr1	29252920	29253163	244	*	Egr1_peak_1394	317	Intron (uc001brg.2/2035, intron 1 of 20)	1	29213603	29446558	232956	1	2035	39317	ENSG00000159023	EPB41	erythrocyte membrane protein band 4.1
chr1	29389083	29389326	244	*	Egr1_peak_1395	343	Intron (uc001brg.2/2035, intron 15 of 20)	1	29445937	29450421	4485	2	399474	61095	ENSG00000253304	TMEM200B	transmembrane protein 200B
chr1	29406706	29406949	244	*	Egr1_peak_1396	158	Intron (uc001brg.2/2035, intron 16 of 20)	1	29445937	29450421	4485	2	399474	43472	ENSG00000253304	TMEM200B	transmembrane protein 200B
chr1	29407776	29408019	244	*	Egr1_peak_1397	215	Intron (uc001brg.2/2035, intron 16 of 20)	1	29445937	29450421	4485	2	399474	42402	ENSG00000253304	TMEM200B	transmembrane protein 200B
chr1	29432467	29432710	244	*	Egr1_peak_1398	183	Intron (uc001brg.2/2035, intron 17 of 20)	1	29445937	29450421	4485	2	399474	17711	ENSG00000253304	TMEM200B	transmembrane protein 200B
chr1	29448741	29449035	295	*	Egr1_peak_1399	186	Promoter (1-2kb)	1	29445937	29450421	4485	2	399474	1386	ENSG00000253304	TMEM200B	transmembrane protein 200B
chr1	29451070	29451262	193	*	Egr1_peak_1400	674	Promoter (<=1kb)	1	29445937	29450421	4485	2	399474	-649	ENSG00000253304	TMEM200B	transmembrane protein 200B
chr1	29463082	29463325	244	*	Egr1_peak_1401	179	Distal Intergenic	1	29445937	29450421	4485	2	399474	-12661	ENSG00000253304	TMEM200B	transmembrane protein 200B
chr1	29507894	29508133	240	*	Egr1_peak_1402	420	Promoter (<=1kb)	1	29474250	29508637	34388	2	6429	504	ENSG00000116350	SRSF4	serine/arginine-rich splicing factor 4
chr1	29508400	29508592	193	*	Egr1_peak_1403	502	Promoter (<=1kb)	1	29474250	29508637	34388	2	6429	45	ENSG00000116350	SRSF4	serine/arginine-rich splicing factor 4
chr1	29517277	29517520	244	*	Egr1_peak_1404	245	Downstream (1-2kb)	1	29474250	29508637	34388	2	6429	-8640	ENSG00000116350	SRSF4	serine/arginine-rich splicing factor 4
chr1	29529372	29529615	244	*	Egr1_peak_1405	193	Intron (uc001brp.1/51102, intron 5 of 9)	1	29474250	29508637	34388	2	6429	-20735	ENSG00000116350	SRSF4	serine/arginine-rich splicing factor 4
chr1	29557323	29557569	247	*	Egr1_peak_1406	249	Promoter (<=1kb)	1	29519385	29557454	38070	2	51102	0	ENSG00000116353	MECR	mitochondrial trans-2-enoyl-CoA reductase
chr1	29562794	29562972	179	*	Egr1_peak_1407	406	Promoter (<=1kb)	1	29563028	29653325	90298	1	10076	-56	ENSG00000060656	PTPRU	protein tyrosine phosphatase, receptor type U
chr1	29586454	29586697	244	*	Egr1_peak_1408	182	Exon (uc001bru.3/10076, exon 6 of 31)	1	29563028	29653325	90298	1	10076	23426	ENSG00000060656	PTPRU	protein tyrosine phosphatase, receptor type U
chr1	29609601	29609711	111	*	Egr1_peak_1409	377	Intron (uc001bru.3/10076, intron 12 of 30)	1	29563028	29653325	90298	1	10076	46573	ENSG00000060656	PTPRU	protein tyrosine phosphatase, receptor type U
chr1	29651657	29651772	116	*	Egr1_peak_1410	484	Exon (uc001bru.3/10076, exon 30 of 31)	1	29563028	29653325	90298	1	10076	88629	ENSG00000060656	PTPRU	protein tyrosine phosphatase, receptor type U
chr1	29681104	29681316	213	*	Egr1_peak_1411	1000	Distal Intergenic	1	29563028	29653325	90298	1	10076	118076	ENSG00000060656	PTPRU	protein tyrosine phosphatase, receptor type U
chr1	29683242	29683485	244	*	Egr1_peak_1412	252	Distal Intergenic	1	29563028	29653325	90298	1	10076	120214	ENSG00000060656	PTPRU	protein tyrosine phosphatase, receptor type U
chr1	29706032	29706307	276	*	Egr1_peak_1413	130	Distal Intergenic	1	29563028	29653325	90298	1	10076	143004	ENSG00000060656	PTPRU	protein tyrosine phosphatase, receptor type U
chr1	29741969	29742212	244	*	Egr1_peak_1414	155	Distal Intergenic	1	29563028	29653325	90298	1	10076	178941	ENSG00000060656	PTPRU	protein tyrosine phosphatase, receptor type U
chr1	30047255	30047498	244	*	Egr1_peak_1415	166	Distal Intergenic	1	29563028	29653325	90298	1	10076	484227	ENSG00000060656	PTPRU	protein tyrosine phosphatase, receptor type U
chr1	30094798	30095041	244	*	Egr1_peak_1416	202	Distal Intergenic	1	29563028	29653325	90298	1	10076	531770	ENSG00000060656	PTPRU	protein tyrosine phosphatase, receptor type U
chr1	30145362	30145601	240	*	Egr1_peak_1417	319	Distal Intergenic	1	29563028	29653325	90298	1	10076	582334	ENSG00000060656	PTPRU	protein tyrosine phosphatase, receptor type U
chr1	30161308	30161551	244	*	Egr1_peak_1418	199	Distal Intergenic	1	29563028	29653325	90298	1	10076	598280	ENSG00000060656	PTPRU	protein tyrosine phosphatase, receptor type U
chr1	30171067	30171310	244	*	Egr1_peak_1419	336	Distal Intergenic	1	29563028	29653325	90298	1	10076	608039	ENSG00000060656	PTPRU	protein tyrosine phosphatase, receptor type U
chr1	30184901	30185140	240	*	Egr1_peak_1420	148	Distal Intergenic	1	29563028	29653325	90298	1	10076	621873	ENSG00000060656	PTPRU	protein tyrosine phosphatase, receptor type U
chr1	30525075	30525318	244	*	Egr1_peak_1421	177	Distal Intergenic	1	31191619	31199593	7975	1	100129196	-666301	ENSG00000186056	MATN1-AS1	MATN1 antisense RNA 1
chr1	30558673	30558948	276	*	Egr1_peak_1422	236	Distal Intergenic	1	31191619	31199593	7975	1	100129196	-632671	ENSG00000186056	MATN1-AS1	MATN1 antisense RNA 1
chr1	30593152	30593395	244	*	Egr1_peak_1423	229	Distal Intergenic	1	31191619	31199593	7975	1	100129196	-598224	ENSG00000186056	MATN1-AS1	MATN1 antisense RNA 1
chr1	30601804	30602047	244	*	Egr1_peak_1424	168	Distal Intergenic	1	31191619	31199593	7975	1	100129196	-589572	ENSG00000186056	MATN1-AS1	MATN1 antisense RNA 1
chr1	30607755	30607998	244	*	Egr1_peak_1425	178	Distal Intergenic	1	31191619	31199593	7975	1	100129196	-583621	ENSG00000186056	MATN1-AS1	MATN1 antisense RNA 1
chr1	30631943	30632186	244	*	Egr1_peak_1426	244	Distal Intergenic	1	31191619	31199593	7975	1	100129196	-559433	ENSG00000186056	MATN1-AS1	MATN1 antisense RNA 1
chr1	30997925	30998046	122	*	Egr1_peak_1427	473	Distal Intergenic	1	31191619	31199593	7975	1	100129196	-193573	ENSG00000186056	MATN1-AS1	MATN1 antisense RNA 1
chr1	31069343	31069586	244	*	Egr1_peak_1428	414	Distal Intergenic	1	31191619	31199593	7975	1	100129196	-122033	ENSG00000186056	MATN1-AS1	MATN1 antisense RNA 1
chr1	31124184	31124427	244	*	Egr1_peak_1429	234	Distal Intergenic	1	31191619	31199593	7975	1	100129196	-67192	ENSG00000186056	MATN1-AS1	MATN1 antisense RNA 1
chr1	31180949	31181192	244	*	Egr1_peak_1430	164	Downstream (2-3kb)	1	31191619	31199593	7975	1	100129196	-10427	ENSG00000186056	MATN1-AS1	MATN1 antisense RNA 1
chr1	31186207	31186450	244	*	Egr1_peak_1431	153	3' UTR	1	31191619	31199593	7975	1	100129196	-5169	ENSG00000186056	MATN1-AS1	MATN1 antisense RNA 1
chr1	31191153	31191253	101	*	Egr1_peak_1432	251	Promoter (<=1kb)	1	31191619	31199593	7975	1	100129196	-366	ENSG00000186056	MATN1-AS1	MATN1 antisense RNA 1
chr1	31191445	31191693	249	*	Egr1_peak_1433	1000	Promoter (<=1kb)	1	31191619	31199593	7975	1	100129196	0	ENSG00000186056	MATN1-AS1	MATN1 antisense RNA 1
chr1	31200668	31200943	276	*	Egr1_peak_1434	497	Distal Intergenic	1	31184124	31196432	12309	2	4146	-4236	ENSG00000162510	MATN1	matrilin 1, cartilage matrix protein
chr1	31204913	31205305	393	*	Egr1_peak_1435	1000	Downstream (<1kb)	1	31212003	31212079	77	2	100616164	6774	ENSG00000264773	MIR4420	microRNA 4420
chr1	31216462	31216722	261	*	Egr1_peak_1436	251	Intron (uc001bsc.2/7805, intron 7 of 7)	1	31212003	31212079	77	2	100616164	-4383	ENSG00000264773	MIR4420	microRNA 4420
chr1	31234515	31234758	244	*	Egr1_peak_1437	251	Distal Intergenic	1	31205315	31230683	25369	2	7805	-3832	ENSG00000162511	LAPTM5	lysosomal protein transmembrane 5
chr1	31238770	31239009	240	*	Egr1_peak_1438	745	Distal Intergenic	1	31205315	31230683	25369	2	7805	-8087	ENSG00000162511	LAPTM5	lysosomal protein transmembrane 5
chr1	31241772	31242090	319	*	Egr1_peak_1439	1000	Distal Intergenic	1	31205315	31230683	25369	2	7805	-11089	ENSG00000162511	LAPTM5	lysosomal protein transmembrane 5
chr1	31250016	31250259	244	*	Egr1_peak_1440	165	Distal Intergenic	1	31205315	31230683	25369	2	7805	-19333	ENSG00000162511	LAPTM5	lysosomal protein transmembrane 5
chr1	31251264	31251507	244	*	Egr1_peak_1441	147	Distal Intergenic	1	31205315	31230683	25369	2	7805	-20581	ENSG00000162511	LAPTM5	lysosomal protein transmembrane 5
chr1	31252515	31252758	244	*	Egr1_peak_1442	160	Distal Intergenic	1	31205315	31230683	25369	2	7805	-21832	ENSG00000162511	LAPTM5	lysosomal protein transmembrane 5
chr1	31255217	31255460	244	*	Egr1_peak_1443	158	Distal Intergenic	1	31205315	31230683	25369	2	7805	-24534	ENSG00000162511	LAPTM5	lysosomal protein transmembrane 5
chr1	31256496	31256739	244	*	Egr1_peak_1444	370	Distal Intergenic	1	31205315	31230683	25369	2	7805	-25813	ENSG00000162511	LAPTM5	lysosomal protein transmembrane 5
chr1	31266389	31266632	244	*	Egr1_peak_1445	249	Distal Intergenic	1	31205315	31230683	25369	2	7805	-35706	ENSG00000162511	LAPTM5	lysosomal protein transmembrane 5
chr1	31278288	31278481	194	*	Egr1_peak_1446	930	Distal Intergenic	1	31205315	31230683	25369	2	7805	-47605	ENSG00000162511	LAPTM5	lysosomal protein transmembrane 5
chr1	31280991	31281234	244	*	Egr1_peak_1447	384	Distal Intergenic	1	31205315	31230683	25369	2	7805	-50308	ENSG00000162511	LAPTM5	lysosomal protein transmembrane 5
chr1	31283886	31284129	244	*	Egr1_peak_1448	382	Distal Intergenic	1	31205315	31230683	25369	2	7805	-53203	ENSG00000162511	LAPTM5	lysosomal protein transmembrane 5
chr1	31297350	31297547	198	*	Egr1_peak_1449	906	Distal Intergenic	1	31205315	31230683	25369	2	7805	-66667	ENSG00000162511	LAPTM5	lysosomal protein transmembrane 5
chr1	31320423	31320666	244	*	Egr1_peak_1450	181	Distal Intergenic	1	31342313	31381480	39168	2	9672	60814	ENSG00000162512	SDC3	syndecan 3
chr1	31344985	31345258	274	*	Egr1_peak_1451	1000	3' UTR	1	31342313	31381480	39168	2	9672	36222	ENSG00000162512	SDC3	syndecan 3
chr1	31358873	31359116	244	*	Egr1_peak_1452	240	Intron (uc001bse.2/9672, intron 4 of 4)	1	31342313	31381480	39168	2	9672	22364	ENSG00000162512	SDC3	syndecan 3
chr1	31361388	31361631	244	*	Egr1_peak_1453	201	Intron (uc001bse.2/9672, intron 4 of 4)	1	31342313	31381480	39168	2	9672	19849	ENSG00000162512	SDC3	syndecan 3
chr1	31367264	31367598	335	*	Egr1_peak_1454	1000	Intron (uc001bse.2/9672, intron 4 of 4)	1	31342313	31381480	39168	2	9672	13882	ENSG00000162512	SDC3	syndecan 3
chr1	31368536	31368779	244	*	Egr1_peak_1455	190	Intron (uc001bse.2/9672, intron 4 of 4)	1	31342313	31381480	39168	2	9672	12701	ENSG00000162512	SDC3	syndecan 3
chr1	31380465	31380747	283	*	Egr1_peak_1456	1000	Promoter (<=1kb)	1	31342313	31381480	39168	2	9672	733	ENSG00000162512	SDC3	syndecan 3
chr1	31381646	31381734	89	*	Egr1_peak_1457	255	Promoter (<=1kb)	1	31342313	31381480	39168	2	9672	-166	ENSG00000162512	SDC3	syndecan 3
chr1	31384328	31384388	61	*	Egr1_peak_1458	513	Promoter (2-3kb)	1	31342313	31381480	39168	2	9672	-2848	ENSG00000162512	SDC3	syndecan 3
chr1	31386829	31387072	244	*	Egr1_peak_1459	383	Distal Intergenic	1	31342313	31381480	39168	2	9672	-5349	ENSG00000162512	SDC3	syndecan 3
chr1	31538120	31538363	244	*	Egr1_peak_1460	241	Promoter (<=1kb)	1	31404353	31538763	134411	2	9698	400	ENSG00000134644	PUM1	pumilio RNA binding family member 1
chr1	31557994	31558237	244	*	Egr1_peak_1461	247	Distal Intergenic	1	31404353	31538763	134411	2	9698	-19231	ENSG00000134644	PUM1	pumilio RNA binding family member 1
chr1	31606205	31606448	244	*	Egr1_peak_1462	146	Distal Intergenic	1	31404353	31538763	134411	2	9698	-67442	ENSG00000134644	PUM1	pumilio RNA binding family member 1
chr1	31627684	31627858	175	*	Egr1_peak_1463	630	Distal Intergenic	1	31652592	31712734	60143	2	79570	84876	ENSG00000084628	NKAIN1	Na+/K+ transporting ATPase interacting 1
chr1	31628127	31628391	265	*	Egr1_peak_1464	1000	Distal Intergenic	1	31652592	31712734	60143	2	79570	84343	ENSG00000084628	NKAIN1	Na+/K+ transporting ATPase interacting 1
chr1	31643741	31643984	244	*	Egr1_peak_1465	168	Distal Intergenic	1	31652592	31712734	60143	2	79570	68750	ENSG00000084628	NKAIN1	Na+/K+ transporting ATPase interacting 1
chr1	31654678	31654921	244	*	Egr1_peak_1466	152	Exon (uc010ogc.2/79570, exon 4 of 5)	1	31652592	31712734	60143	2	79570	57813	ENSG00000084628	NKAIN1	Na+/K+ transporting ATPase interacting 1
chr1	31769242	31769481	240	*	Egr1_peak_1467	1000	Promoter (<=1kb)	1	31732415	31769644	37230	2	9410	163	ENSG00000060688	SNRNP40	small nuclear ribonucleoprotein U5 subunit 40
chr1	31769809	31770056	248	*	Egr1_peak_1468	191	Promoter (<=1kb)	1	31769842	31837780	67939	1	51538	0	ENSG00000121766	ZCCHC17	zinc finger CCHC-type containing 17
chr1	32014100	32014385	286	*	Egr1_peak_1469	1000	Distal Intergenic	1	32042086	32053287	11202	1	64129	-27701	ENSG00000142910	TINAGL1	tubulointerstitial nephritis antigen like 1
chr1	32039572	32039688	117	*	Egr1_peak_1470	402	Promoter (2-3kb)	1	32042086	32053287	11202	1	64129	-2398	ENSG00000142910	TINAGL1	tubulointerstitial nephritis antigen like 1
chr1	32040358	32040516	159	*	Egr1_peak_1471	685	Promoter (1-2kb)	1	32042086	32053287	11202	1	64129	-1570	ENSG00000142910	TINAGL1	tubulointerstitial nephritis antigen like 1
chr1	32040683	32040926	244	*	Egr1_peak_1472	180	Promoter (1-2kb)	1	32042086	32053287	11202	1	64129	-1160	ENSG00000142910	TINAGL1	tubulointerstitial nephritis antigen like 1
chr1	32059649	32059888	240	*	Egr1_peak_1473	186	Distal Intergenic	1	32042086	32053287	11202	1	64129	17563	ENSG00000142910	TINAGL1	tubulointerstitial nephritis antigen like 1
chr1	32071533	32071778	246	*	Egr1_peak_1474	310	Distal Intergenic	1	32083301	32098119	14819	1	3061	-11523	ENSG00000121764	HCRTR1	hypocretin receptor 1
chr1	32091162	32091405	244	*	Egr1_peak_1475	198	Intron (uc009vtx.2/3061, intron 8 of 8)	1	32083301	32098119	14819	1	3061	7861	ENSG00000121764	HCRTR1	hypocretin receptor 1
chr1	32092136	32092421	286	*	Egr1_peak_1476	1000	Exon (uc009vtx.2/3061, exon 9 of 9)	1	32083301	32098119	14819	1	3061	8835	ENSG00000121764	HCRTR1	hypocretin receptor 1
chr1	32110506	32110745	240	*	Egr1_peak_1477	1000	Promoter (<=1kb)	1	32095463	32110838	15376	2	553115	93	ENSG00000162517	PEF1	penta-EF-hand domain containing 1
chr1	32149633	32149876	244	*	Egr1_peak_1478	216	Exon (uc001btj.1/1307, exon 28 of 65)	1	32117848	32169768	51921	2	1307	19892	ENSG00000084636	COL16A1	collagen type XVI alpha 1
chr1	32165014	32165253	240	*	Egr1_peak_1479	240	Intron (uc001btk.1/1307, intron 67 of 70)	1	32117848	32169768	51921	2	1307	4515	ENSG00000084636	COL16A1	collagen type XVI alpha 1
chr1	32165317	32165572	256	*	Egr1_peak_1480	242	Exon (uc001btk.1/1307, exon 4 of 71)	1	32117848	32169768	51921	2	1307	4196	ENSG00000084636	COL16A1	collagen type XVI alpha 1
chr1	32170841	32171149	309	*	Egr1_peak_1481	583	Promoter (1-2kb)	1	32117848	32169768	51921	2	1307	-1073	ENSG00000084636	COL16A1	collagen type XVI alpha 1
chr1	32173366	32173571	206	*	Egr1_peak_1482	1000	Distal Intergenic	1	32117848	32169768	51921	2	1307	-3598	ENSG00000084636	COL16A1	collagen type XVI alpha 1
chr1	32181278	32181521	244	*	Egr1_peak_1483	174	Distal Intergenic	1	32117848	32169768	51921	2	1307	-11510	ENSG00000084636	COL16A1	collagen type XVI alpha 1
chr1	32182910	32183153	244	*	Egr1_peak_1484	179	Distal Intergenic	1	32117848	32169768	51921	2	1307	-13142	ENSG00000084636	COL16A1	collagen type XVI alpha 1
chr1	32202439	32202499	61	*	Egr1_peak_1485	261	Intron (uc010ogo.2/576, intron 11 of 25)	1	32224261	32224336	76	2	100423028	21837	ENSG00000266580	MIR4254	microRNA 4254
chr1	32208469	32208712	244	*	Egr1_peak_1486	222	Exon (uc010ogo.2/576, exon 2 of 26)	1	32224261	32224336	76	2	100423028	15624	ENSG00000266580	MIR4254	microRNA 4254
chr1	32226515	32226757	243	*	Egr1_peak_1487	1000	Promoter (2-3kb)	1	32224261	32224336	76	2	100423028	-2179	ENSG00000266580	MIR4254	microRNA 4254
chr1	32229371	32229614	244	*	Egr1_peak_1488	148	Promoter (<=1kb)	1	32192718	32229648	36931	2	576	34	ENSG00000121753	ADGRB2	adhesion G protein-coupled receptor B2
chr1	32254167	32254428	262	*	Egr1_peak_1489	324	Downstream (1-2kb)	1	32192718	32229648	36931	2	576	-24519	ENSG00000121753	ADGRB2	adhesion G protein-coupled receptor B2
chr1	32254781	32254989	209	*	Egr1_peak_1490	550	Downstream (1-2kb)	1	32192718	32229648	36931	2	576	-25133	ENSG00000121753	ADGRB2	adhesion G protein-coupled receptor B2
chr1	32264172	32264415	244	*	Egr1_peak_1491	172	5' UTR	1	32256025	32281580	25556	2	90853	17165	ENSG00000134668	SPOCD1	SPOC domain containing 1
chr1	32281511	32281796	286	*	Egr1_peak_1492	1000	Promoter (<=1kb)	1	32256025	32281580	25556	2	90853	0	ENSG00000134668	SPOCD1	SPOC domain containing 1
chr1	32292736	32292979	244	*	Egr1_peak_1493	250	Distal Intergenic	1	32256025	32281580	25556	2	90853	-11156	ENSG00000134668	SPOCD1	SPOC domain containing 1
chr1	32338570	32338813	244	*	Egr1_peak_1494	250	Distal Intergenic	1	32256025	32281580	25556	2	90853	-56990	ENSG00000134668	SPOCD1	SPOC domain containing 1
chr1	32400775	32401018	244	*	Egr1_peak_1495	191	Promoter (2-3kb)	1	32372022	32403988	31967	2	8073	2970	ENSG00000184007	PTP4A2	protein tyrosine phosphatase type IVA, member 2
chr1	32403484	32403633	150	*	Egr1_peak_1496	373	Promoter (<=1kb)	1	32372022	32403988	31967	2	8073	355	ENSG00000184007	PTP4A2	protein tyrosine phosphatase type IVA, member 2
chr1	32403957	32404374	418	*	Egr1_peak_1497	1000	Promoter (<=1kb)	1	32372022	32403988	31967	2	8073	0	ENSG00000184007	PTP4A2	protein tyrosine phosphatase type IVA, member 2
chr1	32405521	32405760	240	*	Egr1_peak_1498	1000	Promoter (1-2kb)	1	32372022	32403988	31967	2	8073	-1533	ENSG00000184007	PTP4A2	protein tyrosine phosphatase type IVA, member 2
chr1	32409991	32410251	261	*	Egr1_peak_1499	1000	Distal Intergenic	1	32372022	32403988	31967	2	8073	-6003	ENSG00000184007	PTP4A2	protein tyrosine phosphatase type IVA, member 2
chr1	32410507	32410750	244	*	Egr1_peak_1500	149	Distal Intergenic	1	32372022	32403988	31967	2	8073	-6519	ENSG00000184007	PTP4A2	protein tyrosine phosphatase type IVA, member 2
chr1	32420306	32420549	244	*	Egr1_peak_1501	157	Distal Intergenic	1	32372022	32403988	31967	2	8073	-16318	ENSG00000184007	PTP4A2	protein tyrosine phosphatase type IVA, member 2
chr1	32423443	32423682	240	*	Egr1_peak_1502	534	Distal Intergenic	1	32372022	32403988	31967	2	8073	-19455	ENSG00000184007	PTP4A2	protein tyrosine phosphatase type IVA, member 2
chr1	32457765	32457858	94	*	Egr1_peak_1503	404	Distal Intergenic	1	32479295	32526460	47166	1	10657	-21437	ENSG00000121774	KHDRBS1	KH domain containing, RNA binding, signal transduction associated 1
chr1	32474713	32474854	142	*	Egr1_peak_1504	711	Distal Intergenic	1	32479295	32526460	47166	1	10657	-4441	ENSG00000121774	KHDRBS1	KH domain containing, RNA binding, signal transduction associated 1
chr1	32479067	32479306	240	*	Egr1_peak_1505	475	Promoter (<=1kb)	1	32479295	32526460	47166	1	10657	0	ENSG00000121774	KHDRBS1	KH domain containing, RNA binding, signal transduction associated 1
chr1	32479346	32479644	299	*	Egr1_peak_1506	1000	Promoter (<=1kb)	1	32479295	32526460	47166	1	10657	51	ENSG00000121774	KHDRBS1	KH domain containing, RNA binding, signal transduction associated 1
chr1	32480371	32480453	83	*	Egr1_peak_1507	296	Promoter (1-2kb)	1	32479295	32526460	47166	1	10657	1076	ENSG00000121774	KHDRBS1	KH domain containing, RNA binding, signal transduction associated 1
chr1	32528025	32528268	244	*	Egr1_peak_1508	179	Distal Intergenic	1	32538503	32568467	29965	1	55116	-10235	ENSG00000121775	TMEM39B	transmembrane protein 39B
chr1	32538658	32539248	591	*	Egr1_peak_1509	941	Promoter (<=1kb)	1	32538503	32568467	29965	1	55116	155	ENSG00000121775	TMEM39B	transmembrane protein 39B
chr1	32573460	32573735	276	*	Egr1_peak_1510	145	Promoter (<=1kb)	1	32573644	32642168	68525	1	23633	0	ENSG00000025800	KPNA6	karyopherin subunit alpha 6
chr1	32580517	32580760	244	*	Egr1_peak_1511	181	Intron (uc001bug.3/23633, intron 1 of 13)	1	32573644	32642168	68525	1	23633	6873	ENSG00000025800	KPNA6	karyopherin subunit alpha 6
chr1	32589057	32589191	135	*	Egr1_peak_1512	632	Intron (uc001bug.3/23633, intron 1 of 13)	1	32573644	32642168	68525	1	23633	15413	ENSG00000025800	KPNA6	karyopherin subunit alpha 6
chr1	32599092	32599308	217	*	Egr1_peak_1513	1000	Intron (uc001bug.3/23633, intron 1 of 13)	1	32573644	32642168	68525	1	23633	25448	ENSG00000025800	KPNA6	karyopherin subunit alpha 6
chr1	32610696	32610935	240	*	Egr1_peak_1514	188	Intron (uc001bug.3/23633, intron 1 of 13)	1	32645345	32663886	18542	1	200081	-34410	ENSG00000084652	TXLNA	taxilin alpha
chr1	32645366	32645751	386	*	Egr1_peak_1515	1000	Promoter (<=1kb)	1	32645345	32663886	18542	1	200081	21	ENSG00000084652	TXLNA	taxilin alpha
chr1	32666212	32666496	285	*	Egr1_peak_1516	1000	Promoter (<=1kb)	1	32666202	32670991	4790	1	79140	10	ENSG00000160050	CCDC28B	coiled-coil domain containing 28B
chr1	32666827	32667066	240	*	Egr1_peak_1517	168	Promoter (<=1kb)	1	32666202	32670991	4790	1	79140	625	ENSG00000160050	CCDC28B	coiled-coil domain containing 28B
chr1	32671116	32671470	355	*	Egr1_peak_1518	1000	Promoter (<=1kb)	1	32671236	32674288	3053	1	55721	0	ENSG00000160051	IQCC	IQ motif containing C
chr1	32687585	32688086	502	*	Egr1_peak_1519	1000	Promoter (<=1kb)	1	32680078	32687926	7849	2	56063	0	ENSG00000160055	TMEM234	transmembrane protein 234
chr1	32707023	32707196	174	*	Egr1_peak_1520	823	Promoter (<=1kb)	1	32697261	32707311	10051	2	339483	115	NA	MTMR9LP	myotubularin related protein 9-like, pseudogene
chr1	32713832	32714075	244	*	Egr1_peak_1521	191	Promoter (1-2kb)	1	32712818	32714461	1644	1	84734	1014	ENSG00000183615	FAM167B	family with sequence similarity 167 member B
chr1	32715598	32715837	240	*	Egr1_peak_1522	383	Promoter (1-2kb)	1	32716840	32751766	34927	1	3932	-1003	ENSG00000182866	LCK	LCK proto-oncogene, Src family tyrosine kinase
chr1	32716794	32716873	80	*	Egr1_peak_1523	370	Promoter (<=1kb)	1	32716840	32751766	34927	1	3932	0	ENSG00000182866	LCK	LCK proto-oncogene, Src family tyrosine kinase
chr1	32728640	32728883	244	*	Egr1_peak_1524	154	Intron (uc001bux.3/3932, intron 1 of 12)	1	32716840	32751766	34927	1	3932	11800	ENSG00000182866	LCK	LCK proto-oncogene, Src family tyrosine kinase
chr1	32738303	32738479	177	*	Egr1_peak_1525	593	Intron (uc001bux.3/3932, intron 1 of 12)	1	32757708	32799224	41517	1	3065	-19229	ENSG00000116478	HDAC1	histone deacetylase 1
chr1	32738891	32739134	244	*	Egr1_peak_1526	158	Intron (uc001bux.3/3932, intron 1 of 12)	1	32757708	32799224	41517	1	3065	-18574	ENSG00000116478	HDAC1	histone deacetylase 1
chr1	32741890	32742133	244	*	Egr1_peak_1527	151	Exon (uc001bux.3/3932, exon 8 of 13)	1	32757708	32799224	41517	1	3065	-15575	ENSG00000116478	HDAC1	histone deacetylase 1
chr1	32757611	32757779	169	*	Egr1_peak_1528	449	Promoter (<=1kb)	1	32757708	32799224	41517	1	3065	0	ENSG00000116478	HDAC1	histone deacetylase 1
chr1	32772995	32773238	244	*	Egr1_peak_1529	300	Intron (uc010ohd.1/3065, intron 2 of 5)	1	32757708	32799224	41517	1	3065	15287	ENSG00000116478	HDAC1	histone deacetylase 1
chr1	32797969	32798244	276	*	Egr1_peak_1530	127	Intron (uc001bvb.1/3065, intron 12 of 13)	1	32799430	32801840	2411	2	65108	3596	ENSG00000175130	MARCKSL1	MARCKS-like 1
chr1	32800797	32801036	240	*	Egr1_peak_1531	624	Promoter (<=1kb)	1	32799430	32801840	2411	2	65108	804	ENSG00000175130	MARCKSL1	MARCKS-like 1
chr1	32801701	32801996	296	*	Egr1_peak_1532	227	Promoter (<=1kb)	1	32799430	32801840	2411	2	65108	0	ENSG00000175130	MARCKSL1	MARCKS-like 1
chr1	32802074	32802317	244	*	Egr1_peak_1533	213	Promoter (<=1kb)	1	32799430	32801840	2411	2	65108	-234	ENSG00000175130	MARCKSL1	MARCKS-like 1
chr1	32816925	32817189	265	*	Egr1_peak_1534	622	Distal Intergenic	1	32826871	32827844	974	2	100128071	10655	ENSG00000225828	FAM229A	family with sequence similarity 229 member A
chr1	32819583	32819826	244	*	Egr1_peak_1535	160	Distal Intergenic	1	32826871	32827844	974	2	100128071	8018	ENSG00000225828	FAM229A	family with sequence similarity 229 member A
chr1	32827267	32827510	244	*	Egr1_peak_1536	147	Promoter (<=1kb)	1	32826871	32827844	974	2	100128071	334	ENSG00000225828	FAM229A	family with sequence similarity 229 member A
chr1	32830878	32831121	244	*	Egr1_peak_1537	250	3' UTR	1	32827862	32829924	2063	1	81629	3016	ENSG00000162526	TSSK3	testis specific serine kinase 3
chr1	32856709	32856950	242	*	Egr1_peak_1538	1000	Intron (uc001bvg.4/55108, intron 10 of 11)	1	32830705	32860062	29358	2	55108	3112	ENSG00000160058	BSDC1	BSD domain containing 1
chr1	32859952	32860167	216	*	Egr1_peak_1539	903	Promoter (<=1kb)	1	32830705	32860062	29358	2	55108	0	ENSG00000160058	BSDC1	BSD domain containing 1
chr1	32966170	32966409	240	*	Egr1_peak_1540	289	Intron (uc001bvk.3/653121, intron 4 of 9)	1	32930658	33071542	140885	1	653121	35512	ENSG00000160062	ZBTB8A	zinc finger and BTB domain containing 8A
chr1	32986410	32986649	240	*	Egr1_peak_1541	334	Intron (uc001bvk.3/653121, intron 4 of 9)	1	32930658	33071542	140885	1	653121	55752	ENSG00000160062	ZBTB8A	zinc finger and BTB domain containing 8A
chr1	33004880	33005160	281	*	Egr1_peak_1542	643	5' UTR	1	32930658	33071542	140885	1	653121	74222	ENSG00000160062	ZBTB8A	zinc finger and BTB domain containing 8A
chr1	33089420	33089659	240	*	Egr1_peak_1543	461	Intron (uc001bvo.1/339487, intron 1 of 1)	1	33065773	33116185	50413	2	339487	26526	ENSG00000176261	ZBTB8OS	zinc finger and BTB domain containing 8 opposite strand
chr1	33112259	33112502	244	*	Egr1_peak_1544	165	Intron (uc001bvo.1/339487, intron 1 of 1)	1	33065773	33116185	50413	2	339487	3683	ENSG00000176261	ZBTB8OS	zinc finger and BTB domain containing 8 opposite strand
chr1	33114723	33114966	244	*	Egr1_peak_1545	208	Promoter (1-2kb)	1	33065773	33116185	50413	2	339487	1219	ENSG00000176261	ZBTB8OS	zinc finger and BTB domain containing 8 opposite strand
chr1	33116493	33116740	248	*	Egr1_peak_1546	254	Promoter (<=1kb)	1	33116749	33151812	35064	1	5928	-9	ENSG00000162521	RBBP4	retinoblastoma binding protein 4
chr1	33168339	33168596	258	*	Egr1_peak_1547	804	Promoter (<=1kb)	1	33145507	33168361	22855	2	81493	0	ENSG00000162520	SYNC	syncoilin, intermediate filament protein
chr1	33168777	33169005	229	*	Egr1_peak_1548	1000	Promoter (<=1kb)	1	33145507	33168361	22855	2	81493	-416	ENSG00000162520	SYNC	syncoilin, intermediate filament protein
chr1	33182299	33182542	244	*	Egr1_peak_1549	341	Distal Intergenic	1	33145507	33168361	22855	2	81493	-13938	ENSG00000162520	SYNC	syncoilin, intermediate filament protein
chr1	33187758	33188001	244	*	Egr1_peak_1550	408	Distal Intergenic	1	33145507	33168361	22855	2	81493	-19397	ENSG00000162520	SYNC	syncoilin, intermediate filament protein
chr1	33190876	33191119	244	*	Egr1_peak_1551	281	Distal Intergenic	1	33207512	33240571	33060	1	57648	-16393	ENSG00000162522	KIAA1522	KIAA1522
chr1	33199295	33199415	121	*	Egr1_peak_1552	438	Distal Intergenic	1	33207512	33240571	33060	1	57648	-8097	ENSG00000162522	KIAA1522	KIAA1522
chr1	33199614	33199853	240	*	Egr1_peak_1553	1000	Distal Intergenic	1	33207512	33240571	33060	1	57648	-7659	ENSG00000162522	KIAA1522	KIAA1522
chr1	33207416	33207650	235	*	Egr1_peak_1554	481	Promoter (<=1kb)	1	33207512	33240571	33060	1	57648	0	ENSG00000162522	KIAA1522	KIAA1522
chr1	33211810	33212053	244	*	Egr1_peak_1555	178	Intron (uc001bvu.1/57648, intron 1 of 6)	1	33207512	33240571	33060	1	57648	4298	ENSG00000162522	KIAA1522	KIAA1522
chr1	33219498	33219621	124	*	Egr1_peak_1556	391	Intron (uc001bvu.1/57648, intron 1 of 6)	1	33207512	33240571	33060	1	57648	11986	ENSG00000162522	KIAA1522	KIAA1522
chr1	33219935	33220250	316	*	Egr1_peak_1557	1000	Intron (uc001bvu.1/57648, intron 1 of 6)	1	33207512	33240571	33060	1	57648	12423	ENSG00000162522	KIAA1522	KIAA1522
chr1	33220606	33220881	276	*	Egr1_peak_1558	218	Intron (uc001bvu.1/57648, intron 1 of 6)	1	33207512	33240571	33060	1	57648	13094	ENSG00000162522	KIAA1522	KIAA1522
chr1	33223020	33223263	244	*	Egr1_peak_1559	316	Intron (uc001bvu.1/57648, intron 1 of 6)	1	33207512	33240571	33060	1	57648	15508	ENSG00000162522	KIAA1522	KIAA1522
chr1	33225745	33226020	276	*	Egr1_peak_1560	842	Intron (uc001bvu.1/57648, intron 1 of 6)	1	33207512	33240571	33060	1	57648	18233	ENSG00000162522	KIAA1522	KIAA1522
chr1	33226870	33227113	244	*	Egr1_peak_1561	146	Intron (uc001bvu.1/57648, intron 1 of 6)	1	33207512	33240571	33060	1	57648	19358	ENSG00000162522	KIAA1522	KIAA1522
chr1	33227322	33227486	165	*	Egr1_peak_1562	785	Intron (uc001bvu.1/57648, intron 1 of 6)	1	33207512	33240571	33060	1	57648	19810	ENSG00000162522	KIAA1522	KIAA1522
chr1	33235169	33235412	244	*	Egr1_peak_1563	239	Exon (uc001bvu.1/57648, exon 5 of 7)	1	33207512	33240571	33060	1	57648	27657	ENSG00000162522	KIAA1522	KIAA1522
chr1	33236941	33237025	85	*	Egr1_peak_1564	327	Exon (uc001bvu.1/57648, exon 6 of 7)	1	33207512	33240571	33060	1	57648	29429	ENSG00000162522	KIAA1522	KIAA1522
chr1	33239821	33239938	118	*	Egr1_peak_1565	471	3' UTR	1	33207512	33240571	33060	1	57648	32309	ENSG00000162522	KIAA1522	KIAA1522
chr1	33282872	33283147	276	*	Egr1_peak_1566	399	Promoter (<=1kb)	1	33283043	33324480	41438	1	64766	0	ENSG00000116497	S100PBP	S100P binding protein
chr1	33284633	33284883	251	*	Egr1_peak_1567	345	Promoter (<=1kb)	1	33240840	33283633	42794	2	8565	-1000	ENSG00000134684	YARS	tyrosyl-tRNA synthetase
chr1	33336468	33336802	335	*	Egr1_peak_1568	1000	Promoter (1-2kb)	1	33327869	33338082	10214	2	252995	1280	ENSG00000160097	FNDC5	fibronectin type III domain containing 5
chr1	33341667	33341910	244	*	Egr1_peak_1569	150	Distal Intergenic	1	33327869	33338082	10214	2	252995	-3585	ENSG00000160097	FNDC5	fibronectin type III domain containing 5
chr1	33350282	33350525	244	*	Egr1_peak_1570	228	Promoter (1-2kb)	1	33352098	33360247	8150	1	3208	-1573	ENSG00000121905	HPCA	hippocalcin
chr1	33352201	33352492	292	*	Egr1_peak_1571	544	Promoter (<=1kb)	1	33352098	33360247	8150	1	3208	103	ENSG00000121905	HPCA	hippocalcin
chr1	33358054	33358297	244	*	Egr1_peak_1572	176	Intron (uc001bwh.3/3208, intron 2 of 3)	1	33352098	33360247	8150	1	3208	5956	ENSG00000121905	HPCA	hippocalcin
chr1	33358544	33358787	244	*	Egr1_peak_1573	252	Intron (uc001bwh.3/3208, intron 2 of 3)	1	33352098	33360247	8150	1	3208	6446	ENSG00000121905	HPCA	hippocalcin
chr1	33358957	33359037	81	*	Egr1_peak_1574	460	Intron (uc001bwh.3/3208, intron 2 of 3)	1	33352098	33360247	8150	1	3208	6859	ENSG00000121905	HPCA	hippocalcin
chr1	33366935	33367124	190	*	Egr1_peak_1575	520	Promoter (<=1kb)	1	33360196	33366953	6758	2	113452	0	ENSG00000121900	TMEM54	transmembrane protein 54
chr1	33367545	33367788	244	*	Egr1_peak_1576	178	Promoter (<=1kb)	1	33360196	33366953	6758	2	113452	-592	ENSG00000121900	TMEM54	transmembrane protein 54
chr1	33405427	33405655	229	*	Egr1_peak_1577	1000	Intron (uc001bwm.4/127544, intron 2 of 8)	1	33402050	33430286	28237	2	127544	24631	ENSG00000116514	RNF19B	ring finger protein 19B
chr1	33429473	33429727	255	*	Egr1_peak_1578	948	Promoter (<=1kb)	1	33402050	33430286	28237	2	127544	559	ENSG00000116514	RNF19B	ring finger protein 19B
chr1	33430257	33430645	389	*	Egr1_peak_1579	280	Promoter (<=1kb)	1	33402050	33430286	28237	2	127544	0	ENSG00000116514	RNF19B	ring finger protein 19B
chr1	33433795	33434038	244	*	Egr1_peak_1580	226	Distal Intergenic	1	33402050	33430286	28237	2	127544	-3509	ENSG00000116514	RNF19B	ring finger protein 19B
chr1	33446774	33447013	240	*	Egr1_peak_1581	202	Distal Intergenic	1	33402050	33430286	28237	2	127544	-16488	ENSG00000116514	RNF19B	ring finger protein 19B
chr1	33476855	33477098	244	*	Egr1_peak_1582	153	3' UTR	1	33473541	33502512	28972	2	204	25414	ENSG00000004455	AK2	adenylate kinase 2
chr1	33502489	33502571	83	*	Egr1_peak_1583	465	Promoter (<=1kb)	1	33473541	33502512	28972	2	204	0	ENSG00000004455	AK2	adenylate kinase 2
chr1	33502608	33502815	208	*	Egr1_peak_1584	942	Promoter (<=1kb)	1	33473541	33502512	28972	2	204	-96	ENSG00000004455	AK2	adenylate kinase 2
chr1	33515757	33516000	244	*	Egr1_peak_1585	173	Distal Intergenic	1	33473541	33502512	28972	2	204	-13245	ENSG00000004455	AK2	adenylate kinase 2
chr1	33592792	33593078	287	*	Egr1_peak_1586	377	Distal Intergenic	1	33546714	33586131	39418	1	113451	46078	ENSG00000142920	AZIN2	antizyme inhibitor 2
chr1	33647585	33647871	287	*	Egr1_peak_1587	1000	Promoter (<=1kb)	1	33611003	33647671	36669	2	55223	0	ENSG00000116525	TRIM62	tripartite motif containing 62
chr1	33661229	33661472	244	*	Egr1_peak_1588	302	Distal Intergenic	1	33611003	33647671	36669	2	55223	-13558	ENSG00000116525	TRIM62	tripartite motif containing 62
chr1	33815437	33815570	134	*	Egr1_peak_1589	340	5' UTR	1	33797994	33798093	100	2	100500853	-17344	NA	MIR3605	microRNA 3605
chr1	33816009	33816252	244	*	Egr1_peak_1590	235	Intron (uc001bxg.1/1912, intron 6 of 13)	1	33797994	33798093	100	2	100500853	-17916	NA	MIR3605	microRNA 3605
chr1	33862377	33862563	187	*	Egr1_peak_1591	891	Intron (uc009vuh.1/1912, intron 14 of 14)	1	33789224	33896615	107392	2	1912	34052	ENSG00000134686	PHC2	polyhomeotic homolog 2
chr1	33896498	33896737	240	*	Egr1_peak_1592	730	Promoter (<=1kb)	1	33789224	33896615	107392	2	1912	0	ENSG00000134686	PHC2	polyhomeotic homolog 2
chr1	33926558	33926797	240	*	Egr1_peak_1593	207	Distal Intergenic	1	33938232	33961995	23764	1	7579	-11435	ENSG00000121903	ZSCAN20	zinc finger and SCAN domain containing 20
chr1	33938028	33938274	247	*	Egr1_peak_1594	365	Promoter (<=1kb)	1	33938232	33961995	23764	1	7579	0	ENSG00000121903	ZSCAN20	zinc finger and SCAN domain containing 20
chr1	34090579	34090736	158	*	Egr1_peak_1595	584	Exon (uc001bxm.1/114784, exon 34 of 71)	1	33938232	33961995	23764	1	7579	152347	ENSG00000121903	ZSCAN20	zinc finger and SCAN domain containing 20
chr1	34628797	34629040	244	*	Egr1_peak_1596	238	Promoter (2-3kb)	1	33979609	34631443	651835	2	114784	2403	ENSG00000121904	CSMD2	CUB and Sushi multiple domains 2
chr1	34629541	34629816	276	*	Egr1_peak_1597	133	Promoter (1-2kb)	1	33979609	34631443	651835	2	114784	1627	ENSG00000121904	CSMD2	CUB and Sushi multiple domains 2
chr1	34844551	34844794	244	*	Egr1_peak_1598	153	Distal Intergenic	1	34632624	34684731	52108	1	84970	211927	ENSG00000142698	C1orf94	chromosome 1 open reading frame 94
chr1	35246966	35247089	124	*	Egr1_peak_1599	422	Promoter (<=1kb)	1	35246790	35251967	5178	1	2707	176	ENSG00000188910	GJB3	gap junction protein beta 3
chr1	35324570	35324685	116	*	Egr1_peak_1600	573	Promoter (<=1kb)	1	35315963	35325417	9455	2	113444	732	ENSG00000163866	SMIM12	small integral membrane protein 12
chr1	35325197	35325620	424	*	Egr1_peak_1601	996	Promoter (<=1kb)	1	35315963	35325417	9455	2	113444	0	ENSG00000163866	SMIM12	small integral membrane protein 12
chr1	35331854	35332077	224	*	Egr1_peak_1602	811	Exon (uc001byc.3/58512, exon 10 of 10)	1	35315963	35325417	9455	2	113444	-6437	ENSG00000163866	SMIM12	small integral membrane protein 12
chr1	35366426	35366669	244	*	Egr1_peak_1603	201	Intron (uc001byc.3/58512, intron 9 of 9)	1	35331037	35370984	39948	2	58512	4315	ENSG00000116544	DLGAP3	discs large homolog associated protein 3
chr1	35384517	35384792	276	*	Egr1_peak_1604	547	Distal Intergenic	1	35331037	35370984	39948	2	58512	-13533	ENSG00000116544	DLGAP3	discs large homolog associated protein 3
chr1	35394832	35395107	276	*	Egr1_peak_1605	945	Distal Intergenic	1	35331037	35370984	39948	2	58512	-23848	ENSG00000116544	DLGAP3	discs large homolog associated protein 3
chr1	35395170	35395546	377	*	Egr1_peak_1606	1000	Distal Intergenic	1	35331037	35370984	39948	2	58512	-24186	ENSG00000116544	DLGAP3	discs large homolog associated protein 3
chr1	35496477	35496720	244	*	Egr1_peak_1607	227	Promoter (<=1kb)	1	35449368	35497569	48202	2	9204	849	ENSG00000163867	ZMYM6	zinc finger MYM-type containing 6
chr1	35497217	35497492	276	*	Egr1_peak_1608	1000	Promoter (<=1kb)	1	35449368	35497569	48202	2	9204	77	ENSG00000163867	ZMYM6	zinc finger MYM-type containing 6
chr1	35646531	35646672	142	*	Egr1_peak_1609	540	Downstream (2-3kb)	1	35649201	35658743	9543	2	6421	12071	ENSG00000116560	SFPQ	splicing factor proline/glutamine-rich
chr1	35647656	35647899	244	*	Egr1_peak_1610	162	Downstream (1-2kb)	1	35649201	35658743	9543	2	6421	10844	ENSG00000116560	SFPQ	splicing factor proline/glutamine-rich
chr1	35657574	35657887	314	*	Egr1_peak_1611	1000	Promoter (<=1kb)	1	35649201	35658743	9543	2	6421	856	ENSG00000116560	SFPQ	splicing factor proline/glutamine-rich
chr1	35658679	35658922	244	*	Egr1_peak_1612	274	Promoter (<=1kb)	1	35649201	35658743	9543	2	6421	0	ENSG00000116560	SFPQ	splicing factor proline/glutamine-rich
chr1	35734341	35734697	357	*	Egr1_peak_1613	944	Promoter (<=1kb)	1	35734568	35887545	152978	1	9202	0	ENSG00000146463	ZMYM4	zinc finger MYM-type containing 4
chr1	35738661	35738904	244	*	Egr1_peak_1614	359	Intron (uc001byt.3/9202, intron 1 of 29)	1	35734568	35887545	152978	1	9202	4093	ENSG00000146463	ZMYM4	zinc finger MYM-type containing 4
chr1	35821487	35821730	244	*	Egr1_peak_1615	227	Intron (uc001byt.3/9202, intron 2 of 29)	1	35734568	35887545	152978	1	9202	86919	ENSG00000146463	ZMYM4	zinc finger MYM-type containing 4
chr1	35852009	35852252	244	*	Egr1_peak_1616	303	Intron (uc001byt.3/9202, intron 11 of 29)	1	35734568	35887545	152978	1	9202	117441	ENSG00000146463	ZMYM4	zinc finger MYM-type containing 4
chr1	35965374	35965617	244	*	Egr1_peak_1617	237	Intron (uc001byx.3/79932, intron 18 of 20)	1	36023393	36032380	8988	1	23154	-57776	ENSG00000020129	NCDN	neurochondrin
chr1	35973886	35974129	244	*	Egr1_peak_1618	216	Intron (uc001byx.3/79932, intron 19 of 20)	1	36023393	36032380	8988	1	23154	-49264	ENSG00000020129	NCDN	neurochondrin
chr1	36022933	36023108	176	*	Egr1_peak_1619	151	Promoter (<=1kb)	1	36023393	36032380	8988	1	23154	-285	ENSG00000020129	NCDN	neurochondrin
chr1	36023195	36023498	304	*	Egr1_peak_1620	1000	Promoter (<=1kb)	1	36023393	36032380	8988	1	23154	0	ENSG00000020129	NCDN	neurochondrin
chr1	36023978	36024217	240	*	Egr1_peak_1621	651	Promoter (<=1kb)	1	35899091	36023551	124461	2	79932	-427	ENSG00000142687	KIAA0319L	KIAA0319 like
chr1	36042700	36042975	276	*	Egr1_peak_1622	233	3' UTR	1	36038971	36060927	21957	1	339488	3729	ENSG00000116819	TFAP2E	transcription factor AP-2 epsilon (activating enhancer binding protein 2 epsilon)
chr1	36054798	36055041	244	*	Egr1_peak_1623	150	Intron (uc010ohy.2/339488, intron 4 of 6)	1	36038971	36060927	21957	1	339488	15827	ENSG00000116819	TFAP2E	transcription factor AP-2 epsilon (activating enhancer binding protein 2 epsilon)
chr1	36055772	36056015	244	*	Egr1_peak_1624	217	Intron (uc010ohy.2/339488, intron 5 of 6)	1	36038971	36060927	21957	1	339488	16801	ENSG00000116819	TFAP2E	transcription factor AP-2 epsilon (activating enhancer binding protein 2 epsilon)
chr1	36107014	36107253	240	*	Egr1_peak_1625	192	Promoter (<=1kb)	1	36035413	36107445	72033	2	5690	192	ENSG00000126067	PSMB2	proteasome subunit beta 2
chr1	36108091	36108304	214	*	Egr1_peak_1626	1000	Promoter (<=1kb)	1	36035413	36107445	72033	2	5690	-646	ENSG00000126067	PSMB2	proteasome subunit beta 2
chr1	36141428	36141671	244	*	Egr1_peak_1627	330	Distal Intergenic	1	36035413	36107445	72033	2	5690	-33983	ENSG00000126067	PSMB2	proteasome subunit beta 2
chr1	36173413	36173508	96	*	Egr1_peak_1628	436	Distal Intergenic	1	36179477	36184790	5314	2	127703	11282	ENSG00000142686	C1orf216	chromosome 1 open reading frame 216
chr1	36184453	36184686	234	*	Egr1_peak_1629	1000	Promoter (<=1kb)	1	36179477	36184790	5314	2	127703	104	ENSG00000142686	C1orf216	chromosome 1 open reading frame 216
chr1	36234970	36235092	123	*	Egr1_peak_1630	443	Promoter (<=1kb)	1	36197713	36235551	37839	2	63967	459	ENSG00000092853	CLSPN	claspin
chr1	36235647	36235999	353	*	Egr1_peak_1631	948	Promoter (<=1kb)	1	36197713	36235551	37839	2	63967	-96	ENSG00000092853	CLSPN	claspin
chr1	36236459	36236662	204	*	Egr1_peak_1632	970	Promoter (<=1kb)	1	36197713	36235551	37839	2	63967	-908	ENSG00000092853	CLSPN	claspin
chr1	36335274	36335476	203	*	Egr1_peak_1633	908	Promoter (<=1kb)	1	36335409	36389899	54491	1	26523	0	ENSG00000092847	AGO1	argonaute 1, RISC catalytic component
chr1	36348204	36348447	244	*	Egr1_peak_1634	372	Intron (uc001bzk.3/26523, intron 1 of 18)	1	36335409	36389899	54491	1	26523	12795	ENSG00000092847	AGO1	argonaute 1, RISC catalytic component
chr1	36348685	36349006	322	*	Egr1_peak_1635	1000	5' UTR	1	36335409	36389899	54491	1	26523	13276	ENSG00000092847	AGO1	argonaute 1, RISC catalytic component
chr1	36349383	36349622	240	*	Egr1_peak_1636	520	Intron (uc001bzk.3/26523, intron 1 of 18)	1	36335409	36389899	54491	1	26523	13974	ENSG00000092847	AGO1	argonaute 1, RISC catalytic component
chr1	36351680	36351955	276	*	Egr1_peak_1637	146	Intron (uc001bzk.3/26523, intron 1 of 18)	1	36335409	36389899	54491	1	26523	16271	ENSG00000092847	AGO1	argonaute 1, RISC catalytic component
chr1	36396176	36396378	203	*	Egr1_peak_1638	879	Promoter (<=1kb)	1	36396319	36522063	125745	1	192669	0	ENSG00000126070	AGO3	argonaute 3, RISC catalytic component
chr1	36396746	36397037	292	*	Egr1_peak_1639	1000	Promoter (<=1kb)	1	36396319	36522063	125745	1	192669	427	ENSG00000126070	AGO3	argonaute 3, RISC catalytic component
chr1	36554311	36554544	234	*	Egr1_peak_1640	881	Promoter (<=1kb)	1	36554453	36559533	5081	1	54936	0	ENSG00000116863	ADPRHL2	ADP-ribosylhydrolase like 2
chr1	36555227	36555466	240	*	Egr1_peak_1641	157	Promoter (<=1kb)	1	36554453	36559533	5081	1	54936	774	ENSG00000116863	ADPRHL2	ADP-ribosylhydrolase like 2
chr1	36590901	36591043	143	*	Egr1_peak_1642	499	Distal Intergenic	1	36560844	36565850	5007	2	1296	-25051	ENSG00000171812	COL8A2	collagen type VIII alpha 2
chr1	36592370	36592632	263	*	Egr1_peak_1643	1000	Distal Intergenic	1	36560844	36565850	5007	2	1296	-26520	ENSG00000171812	COL8A2	collagen type VIII alpha 2
chr1	36593874	36594117	244	*	Egr1_peak_1644	149	Distal Intergenic	1	36602170	36621654	19485	2	27095	27537	ENSG00000054116	TRAPPC3	trafficking protein particle complex 3
chr1	36614684	36615009	326	*	Egr1_peak_1645	452	5' UTR	1	36602170	36621654	19485	2	27095	6645	ENSG00000054116	TRAPPC3	trafficking protein particle complex 3
chr1	36615118	36615493	376	*	Egr1_peak_1646	246	Intron (uc031plx.1/27095, intron 4 of 4)	1	36602170	36621654	19485	2	27095	6161	ENSG00000054116	TRAPPC3	trafficking protein particle complex 3
chr1	36617549	36617792	244	*	Egr1_peak_1647	348	Intron (uc031plx.1/27095, intron 4 of 4)	1	36602170	36621654	19485	2	27095	3862	ENSG00000054116	TRAPPC3	trafficking protein particle complex 3
chr1	36621344	36621587	244	*	Egr1_peak_1648	269	Promoter (<=1kb)	1	36602170	36621654	19485	2	27095	67	ENSG00000054116	TRAPPC3	trafficking protein particle complex 3
chr1	36621924	36622163	240	*	Egr1_peak_1649	147	Promoter (<=1kb)	1	36621803	36646441	24639	1	55700	121	ENSG00000116871	MAP7D1	MAP7 domain containing 1
chr1	36622537	36622839	303	*	Egr1_peak_1650	350	Promoter (<=1kb)	1	36621803	36646441	24639	1	55700	734	ENSG00000116871	MAP7D1	MAP7 domain containing 1
chr1	36623030	36623130	101	*	Egr1_peak_1651	458	Promoter (1-2kb)	1	36621803	36646441	24639	1	55700	1227	ENSG00000116871	MAP7D1	MAP7 domain containing 1
chr1	36653545	36653820	276	*	Egr1_peak_1652	160	Distal Intergenic	1	36621803	36646441	24639	1	55700	31742	ENSG00000116871	MAP7D1	MAP7 domain containing 1
chr1	36689642	36690172	531	*	Egr1_peak_1653	1000	Promoter (<=1kb)	1	36690017	36770957	80941	1	9967	0	ENSG00000054118	THRAP3	thyroid hormone receptor associated protein 3
chr1	36771672	36771957	286	*	Egr1_peak_1654	339	Promoter (<=1kb)	1	36771994	36790484	18491	1	79729	-37	ENSG00000214193	SH3D21	SH3 domain containing 21
chr1	36772411	36772654	244	*	Egr1_peak_1655	282	Promoter (<=1kb)	1	36771994	36790484	18491	1	79729	417	ENSG00000214193	SH3D21	SH3 domain containing 21
chr1	36786664	36787127	464	*	Egr1_peak_1656	1000	Promoter (2-3kb)	1	36787632	36789755	2124	2	55194	2628	ENSG00000142694	EVA1B	eva-1 homolog B (C. elegans)
chr1	36789986	36790229	244	*	Egr1_peak_1657	209	Promoter (<=1kb)	1	36787632	36789755	2124	2	55194	-231	ENSG00000142694	EVA1B	eva-1 homolog B (C. elegans)
chr1	36834676	36834919	244	*	Egr1_peak_1658	350	Intron (uc001cak.1/83931, intron 11 of 11)	1	36805225	36851485	46261	2	83931	16566	ENSG00000196182	STK40	serine/threonine kinase 40
chr1	36839440	36839683	244	*	Egr1_peak_1659	473	Intron (uc001cak.1/83931, intron 11 of 11)	1	36805225	36851485	46261	2	83931	11802	ENSG00000196182	STK40	serine/threonine kinase 40
chr1	36840069	36840332	264	*	Egr1_peak_1660	1000	Intron (uc001cak.1/83931, intron 11 of 11)	1	36805225	36851485	46261	2	83931	11153	ENSG00000196182	STK40	serine/threonine kinase 40
chr1	36851488	36851731	244	*	Egr1_peak_1661	200	Promoter (<=1kb)	1	36805225	36851485	46261	2	83931	-3	ENSG00000196182	STK40	serine/threonine kinase 40
chr1	36852093	36852336	244	*	Egr1_peak_1662	256	Promoter (<=1kb)	1	36805225	36851485	46261	2	83931	-608	ENSG00000196182	STK40	serine/threonine kinase 40
chr1	36863222	36863465	244	*	Egr1_peak_1663	368	Promoter (<=1kb)	1	36859031	36863493	4463	2	84967	28	ENSG00000181817	LSM10	LSM10, U7 small nuclear RNA associated
chr1	36866603	36866868	266	*	Egr1_peak_1664	737	Distal Intergenic	1	36859031	36863493	4463	2	84967	-3110	ENSG00000181817	LSM10	LSM10, U7 small nuclear RNA associated
chr1	36929858	36930158	301	*	Egr1_peak_1665	286	Promoter (<=1kb)	1	36921362	36930040	8679	2	64960	0	ENSG00000116898	MRPS15	mitochondrial ribosomal protein S15
chr1	36947810	36948009	200	*	Egr1_peak_1666	1000	Promoter (<=1kb)	1	36931644	36948915	17272	2	1441	906	ENSG00000119535	CSF3R	colony stimulating factor 3 receptor
chr1	36958219	36958352	134	*	Egr1_peak_1667	520	Distal Intergenic	1	36931644	36948915	17272	2	1441	-9304	ENSG00000119535	CSF3R	colony stimulating factor 3 receptor
chr1	36982555	36982798	244	*	Egr1_peak_1668	197	Distal Intergenic	1	36931644	36948915	17272	2	1441	-33640	ENSG00000119535	CSF3R	colony stimulating factor 3 receptor
chr1	36989520	36989763	244	*	Egr1_peak_1669	175	Distal Intergenic	1	36931644	36948915	17272	2	1441	-40605	ENSG00000119535	CSF3R	colony stimulating factor 3 receptor
chr1	37024145	37024388	244	*	Egr1_peak_1670	404	Distal Intergenic	1	36931644	36948915	17272	2	1441	-75230	ENSG00000119535	CSF3R	colony stimulating factor 3 receptor
chr1	37048700	37048943	244	*	Egr1_peak_1671	233	Distal Intergenic	1	36931644	36948915	17272	2	1441	-99785	ENSG00000119535	CSF3R	colony stimulating factor 3 receptor
chr1	37063217	37063460	244	*	Egr1_peak_1672	162	Distal Intergenic	1	36931644	36948915	17272	2	1441	-114302	ENSG00000119535	CSF3R	colony stimulating factor 3 receptor
chr1	37069308	37069551	244	*	Egr1_peak_1673	164	Distal Intergenic	1	36931644	36948915	17272	2	1441	-120393	ENSG00000119535	CSF3R	colony stimulating factor 3 receptor
chr1	37074966	37075110	145	*	Egr1_peak_1674	705	Distal Intergenic	1	36931644	36948915	17272	2	1441	-126051	ENSG00000119535	CSF3R	colony stimulating factor 3 receptor
chr1	37116120	37116363	244	*	Egr1_peak_1675	250	Distal Intergenic	1	36931644	36948915	17272	2	1441	-167205	ENSG00000119535	CSF3R	colony stimulating factor 3 receptor
chr1	37229426	37229669	244	*	Egr1_peak_1676	290	Distal Intergenic	1	37261128	37499844	238717	2	2899	270175	ENSG00000163873	GRIK3	glutamate ionotropic receptor kainate type subunit 3
chr1	37290012	37290230	219	*	Egr1_peak_1677	1000	Intron (uc001caz.2/2899, intron 5 of 15)	1	37261128	37499844	238717	2	2899	209614	ENSG00000163873	GRIK3	glutamate ionotropic receptor kainate type subunit 3
chr1	37721060	37721335	276	*	Egr1_peak_1678	959	Distal Intergenic	1	37627164	37627235	72	1	100422898	93896	ENSG00000264698	MIR4255	microRNA 4255
chr1	37738173	37738294	122	*	Egr1_peak_1679	461	Distal Intergenic	1	37627164	37627235	72	1	100422898	111009	ENSG00000264698	MIR4255	microRNA 4255
chr1	37754613	37754711	99	*	Egr1_peak_1680	582	Distal Intergenic	1	37627164	37627235	72	1	100422898	127449	ENSG00000264698	MIR4255	microRNA 4255
chr1	37791668	37791943	276	*	Egr1_peak_1681	132	Distal Intergenic	1	37920480	37940044	19565	2	728431	148101	ENSG00000233621	LINC01137	long intergenic non-protein coding RNA 1137
chr1	37875724	37875967	244	*	Egr1_peak_1682	291	Distal Intergenic	1	37920480	37940044	19565	2	728431	64077	ENSG00000233621	LINC01137	long intergenic non-protein coding RNA 1137
chr1	37881471	37881714	244	*	Egr1_peak_1683	221	Distal Intergenic	1	37920480	37940044	19565	2	728431	58330	ENSG00000233621	LINC01137	long intergenic non-protein coding RNA 1137
chr1	37915630	37915873	244	*	Egr1_peak_1684	191	Distal Intergenic	1	37920480	37940044	19565	2	728431	24171	ENSG00000233621	LINC01137	long intergenic non-protein coding RNA 1137
chr1	37917652	37917927	276	*	Egr1_peak_1685	140	Downstream (2-3kb)	1	37920480	37940044	19565	2	728431	22117	ENSG00000233621	LINC01137	long intergenic non-protein coding RNA 1137
chr1	37939883	37940123	241	*	Egr1_peak_1686	1000	Promoter (<=1kb)	1	37920480	37940044	19565	2	728431	0	ENSG00000233621	LINC01137	long intergenic non-protein coding RNA 1137
chr1	37942937	37943212	276	*	Egr1_peak_1687	128	Promoter (2-3kb)	1	37940119	37949978	9860	1	80149	2818	ENSG00000163874	ZC3H12A	zinc finger CCCH-type containing 12A
chr1	37944531	37944774	244	*	Egr1_peak_1688	189	Intron (uc001cbb.4/80149, intron 2 of 5)	1	37940119	37949978	9860	1	80149	4412	ENSG00000163874	ZC3H12A	zinc finger CCCH-type containing 12A
chr1	37945271	37945618	348	*	Egr1_peak_1689	1000	Intron (uc001cbb.4/80149, intron 2 of 5)	1	37940119	37949978	9860	1	80149	5152	ENSG00000163874	ZC3H12A	zinc finger CCCH-type containing 12A
chr1	37947215	37947341	127	*	Egr1_peak_1690	496	5' UTR	1	37940119	37949978	9860	1	80149	7096	ENSG00000163874	ZC3H12A	zinc finger CCCH-type containing 12A
chr1	37979338	37979613	276	*	Egr1_peak_1691	688	Promoter (<=1kb)	1	37955561	37980420	24860	2	64769	807	ENSG00000163875	MEAF6	MYST/Esa1 associated factor 6
chr1	37979821	37980087	267	*	Egr1_peak_1692	1000	Promoter (<=1kb)	1	37955561	37980420	24860	2	64769	333	ENSG00000163875	MEAF6	MYST/Esa1 associated factor 6
chr1	37980305	37980544	240	*	Egr1_peak_1693	643	Promoter (<=1kb)	1	37955561	37980420	24860	2	64769	0	ENSG00000163875	MEAF6	MYST/Esa1 associated factor 6
chr1	38019168	38019411	244	*	Egr1_peak_1694	475	Promoter (<=1kb)	1	38000050	38019945	19896	2	79753	534	ENSG00000163877	SNIP1	Smad nuclear interacting protein 1
chr1	38022373	38022664	292	*	Egr1_peak_1695	1000	Promoter (<=1kb)	1	38022520	38032458	9939	1	7802	0	ENSG00000163879	DNALI1	dynein axonemal light intermediate chain 1
chr1	38061473	38061748	276	*	Egr1_peak_1696	1000	Promoter (<=1kb)	1	38032413	38061586	29174	2	29889	0	ENSG00000134697	GNL2	G protein nucleolar 2
chr1	38096368	38096607	240	*	Egr1_peak_1697	685	Intron (uc001cbl.2/284654, intron 6 of 8)	1	38076951	38100595	23645	2	284654	3988	ENSG00000169218	RSPO1	R-spondin 1
chr1	38116699	38116942	244	*	Egr1_peak_1698	149	Distal Intergenic	1	38076951	38100595	23645	2	284654	-16104	ENSG00000169218	RSPO1	R-spondin 1
chr1	38155516	38155712	197	*	Egr1_peak_1699	1000	Promoter (2-3kb)	1	38147242	38157888	10647	2	54955	2176	ENSG00000116922	C1orf109	chromosome 1 open reading frame 109
chr1	38157916	38158159	244	*	Egr1_peak_1700	147	Promoter (<=1kb)	1	38158073	38175391	17319	1	55143	0	ENSG00000134690	CDCA8	cell division cycle associated 8
chr1	38189216	38189459	244	*	Egr1_peak_1701	327	Intron (uc009vvh.2/284656, intron 12 of 13)	1	38158073	38175391	17319	1	55143	31143	ENSG00000134690	CDCA8	cell division cycle associated 8
chr1	38230234	38230375	142	*	Egr1_peak_1702	502	Promoter (<=1kb)	1	38179553	38230824	51272	2	284656	449	ENSG00000183317	EPHA10	EPH receptor A10
chr1	38242953	38243101	149	*	Egr1_peak_1703	593	Distal Intergenic	1	38179553	38230824	51272	2	284656	-12129	ENSG00000183317	EPHA10	EPH receptor A10
chr1	38259587	38259862	276	*	Egr1_peak_1704	1000	Promoter (<=1kb)	1	38259774	38267278	7505	1	149175	0	ENSG00000185090	MANEAL	mannosidase endo-alpha like
chr1	38260032	38260275	244	*	Egr1_peak_1705	204	Promoter (<=1kb)	1	38259774	38267278	7505	1	149175	258	ENSG00000185090	MANEAL	mannosidase endo-alpha like
chr1	38261443	38261686	244	*	Egr1_peak_1706	257	Promoter (1-2kb)	1	38259774	38267278	7505	1	149175	1669	ENSG00000185090	MANEAL	mannosidase endo-alpha like
chr1	38273754	38274029	276	*	Egr1_peak_1707	143	Promoter (<=1kb)	1	38268614	38273865	5252	2	79693	0	ENSG00000196449	YRDC	yrdC N(6)-threonylcarbamoyltransferase domain containing
chr1	38274132	38274371	240	*	Egr1_peak_1708	639	Promoter (<=1kb)	1	38268614	38273865	5252	2	79693	-267	ENSG00000196449	YRDC	yrdC N(6)-threonylcarbamoyltransferase domain containing
chr1	38275654	38275851	198	*	Egr1_peak_1709	1000	Promoter (1-2kb)	1	38268614	38273865	5252	2	79693	-1789	ENSG00000196449	YRDC	yrdC N(6)-threonylcarbamoyltransferase domain containing
chr1	38291315	38291427	113	*	Egr1_peak_1710	456	Intron (uc001cce.1/4520, intron 4 of 10)	1	38268614	38273865	5252	2	79693	-17450	ENSG00000196449	YRDC	yrdC N(6)-threonylcarbamoyltransferase domain containing
chr1	38325199	38325442	244	*	Egr1_peak_1711	207	Promoter (<=1kb)	1	38275239	38325292	50054	2	4520	0	ENSG00000188786	MTF1	metal-regulatory transcription factor 1
chr1	38381894	38382137	244	*	Egr1_peak_1712	156	Intron (uc001ccf.1/3633, intron 17 of 17)	1	38326369	38412729	86361	2	3633	30592	ENSG00000204084	INPP5B	inositol polyphosphate-5-phosphatase B
chr1	38388569	38388812	244	*	Egr1_peak_1713	226	Intron (uc001ccf.1/3633, intron 17 of 17)	1	38326369	38412729	86361	2	3633	23917	ENSG00000204084	INPP5B	inositol polyphosphate-5-phosphatase B
chr1	38397335	38397626	292	*	Egr1_peak_1714	1000	5' UTR	1	38326369	38412729	86361	2	3633	15103	ENSG00000204084	INPP5B	inositol polyphosphate-5-phosphatase B
chr1	38411849	38412092	244	*	Egr1_peak_1715	160	Promoter (<=1kb)	1	38326369	38412729	86361	2	3633	637	ENSG00000204084	INPP5B	inositol polyphosphate-5-phosphatase B
chr1	38455645	38455920	276	*	Egr1_peak_1716	987	Promoter (<=1kb)	1	38422652	38455761	33110	2	10946	0	ENSG00000183431	SF3A3	splicing factor 3a subunit 3
chr1	38465319	38465572	254	*	Egr1_peak_1717	1000	Intron (uc001cck.3/2275, intron 5 of 5)	1	38462442	38471187	8746	2	2275	5615	ENSG00000183386	FHL3	four and a half LIM domains 3
chr1	38465753	38465916	164	*	Egr1_peak_1718	603	Intron (uc001cck.3/2275, intron 5 of 5)	1	38462442	38471187	8746	2	2275	5271	ENSG00000183386	FHL3	four and a half LIM domains 3
chr1	38470824	38471277	454	*	Egr1_peak_1719	906	Promoter (<=1kb)	1	38462442	38471187	8746	2	2275	0	ENSG00000183386	FHL3	four and a half LIM domains 3
chr1	38474972	38475215	244	*	Egr1_peak_1720	180	Distal Intergenic	1	38478384	38490497	12114	1	51118	-3169	ENSG00000183520	UTP11	UTP11, small subunit processome component homolog (S. cerevisiae)
chr1	38478110	38478510	401	*	Egr1_peak_1721	612	Promoter (<=1kb)	1	38478384	38490497	12114	1	51118	0	ENSG00000183520	UTP11	UTP11, small subunit processome component homolog (S. cerevisiae)
chr1	38508286	38508529	244	*	Egr1_peak_1722	324	Downstream (<1kb)	1	38509523	38512450	2928	2	5453	3921	ENSG00000185668	POU3F1	POU class 3 homeobox 1
chr1	38511016	38511259	244	*	Egr1_peak_1723	173	Promoter (1-2kb)	1	38509523	38512450	2928	2	5453	1191	ENSG00000185668	POU3F1	POU class 3 homeobox 1
chr1	38512663	38512904	242	*	Egr1_peak_1724	757	Promoter (<=1kb)	1	38509523	38512450	2928	2	5453	-213	ENSG00000185668	POU3F1	POU class 3 homeobox 1
chr1	38523045	38523288	244	*	Egr1_peak_1725	177	Distal Intergenic	1	38509523	38512450	2928	2	5453	-10595	ENSG00000185668	POU3F1	POU class 3 homeobox 1
chr1	38530078	38530204	127	*	Egr1_peak_1726	450	Distal Intergenic	1	38509523	38512450	2928	2	5453	-17628	ENSG00000185668	POU3F1	POU class 3 homeobox 1
chr1	38596789	38597032	244	*	Egr1_peak_1727	361	Distal Intergenic	1	38554903	38555001	99	1	100500801	41886	ENSG00000265596	MIR3659	microRNA 3659
chr1	38598387	38598630	244	*	Egr1_peak_1728	150	Distal Intergenic	1	38554903	38555001	99	1	100500801	43484	ENSG00000265596	MIR3659	microRNA 3659
chr1	38679475	38679718	244	*	Egr1_peak_1729	351	Promoter (<=1kb)	1	38674706	38680439	5734	2	339442	721	ENSG00000237290	LINC01343	long intergenic non-protein coding RNA 1343
chr1	38708190	38708433	244	*	Egr1_peak_1730	205	Distal Intergenic	1	38674706	38680439	5734	2	339442	-27751	ENSG00000237290	LINC01343	long intergenic non-protein coding RNA 1343
chr1	38708854	38709097	244	*	Egr1_peak_1731	204	Distal Intergenic	1	38674706	38680439	5734	2	339442	-28415	ENSG00000237290	LINC01343	long intergenic non-protein coding RNA 1343
chr1	38733466	38733741	276	*	Egr1_peak_1732	187	Distal Intergenic	1	38674706	38680439	5734	2	339442	-53027	ENSG00000237290	LINC01343	long intergenic non-protein coding RNA 1343
chr1	38736144	38736419	276	*	Egr1_peak_1733	165	Distal Intergenic	1	38674706	38680439	5734	2	339442	-55705	ENSG00000237290	LINC01343	long intergenic non-protein coding RNA 1343
chr1	38737486	38737729	244	*	Egr1_peak_1734	189	Distal Intergenic	1	38674706	38680439	5734	2	339442	-57047	ENSG00000237290	LINC01343	long intergenic non-protein coding RNA 1343
chr1	38757938	38758181	244	*	Egr1_peak_1735	153	Distal Intergenic	1	38674706	38680439	5734	2	339442	-77499	ENSG00000237290	LINC01343	long intergenic non-protein coding RNA 1343
chr1	38800639	38800885	247	*	Egr1_peak_1736	1000	Distal Intergenic	1	38674706	38680439	5734	2	339442	-120200	ENSG00000237290	LINC01343	long intergenic non-protein coding RNA 1343
chr1	38917296	38917539	244	*	Egr1_peak_1737	332	Distal Intergenic	1	38674706	38680439	5734	2	339442	-236857	ENSG00000237290	LINC01343	long intergenic non-protein coding RNA 1343
chr1	38958954	38959197	244	*	Egr1_peak_1738	146	Distal Intergenic	1	38674706	38680439	5734	2	339442	-278515	ENSG00000237290	LINC01343	long intergenic non-protein coding RNA 1343
chr1	39035620	39035863	244	*	Egr1_peak_1739	274	Distal Intergenic	1	39328162	39339050	10889	2	26292	303187	ENSG00000214114	MYCBP	MYC binding protein
chr1	39050599	39050842	244	*	Egr1_peak_1740	208	Distal Intergenic	1	39328162	39339050	10889	2	26292	288208	ENSG00000214114	MYCBP	MYC binding protein
chr1	39051772	39052015	244	*	Egr1_peak_1741	166	Distal Intergenic	1	39328162	39339050	10889	2	26292	287035	ENSG00000214114	MYCBP	MYC binding protein
chr1	39146608	39146782	175	*	Egr1_peak_1742	723	Distal Intergenic	1	39328162	39339050	10889	2	26292	192268	ENSG00000214114	MYCBP	MYC binding protein
chr1	39187565	39187808	244	*	Egr1_peak_1743	190	Distal Intergenic	1	39328162	39339050	10889	2	26292	151242	ENSG00000214114	MYCBP	MYC binding protein
chr1	39210214	39210457	244	*	Egr1_peak_1744	285	Distal Intergenic	1	39328162	39339050	10889	2	26292	128593	ENSG00000214114	MYCBP	MYC binding protein
chr1	39211190	39211433	244	*	Egr1_peak_1745	365	Distal Intergenic	1	39328162	39339050	10889	2	26292	127617	ENSG00000214114	MYCBP	MYC binding protein
chr1	39239242	39239485	244	*	Egr1_peak_1746	178	Distal Intergenic	1	39328162	39339050	10889	2	26292	99565	ENSG00000214114	MYCBP	MYC binding protein
chr1	39250195	39250438	244	*	Egr1_peak_1747	266	Distal Intergenic	1	39328162	39339050	10889	2	26292	88612	ENSG00000214114	MYCBP	MYC binding protein
chr1	39269736	39270011	276	*	Egr1_peak_1748	144	Distal Intergenic	1	39328162	39339050	10889	2	26292	69039	ENSG00000214114	MYCBP	MYC binding protein
chr1	39281802	39282036	235	*	Egr1_peak_1749	877	Distal Intergenic	1	39328162	39339050	10889	2	26292	57014	ENSG00000214114	MYCBP	MYC binding protein
chr1	39283819	39284094	276	*	Egr1_peak_1750	932	Distal Intergenic	1	39328162	39339050	10889	2	26292	54956	ENSG00000214114	MYCBP	MYC binding protein
chr1	39325274	39325625	352	*	Egr1_peak_1751	1000	5' UTR	1	39328162	39339050	10889	2	26292	13425	ENSG00000214114	MYCBP	MYC binding protein
chr1	39357595	39357679	85	*	Egr1_peak_1752	420	Intron (uc010oin.1/54933, intron 1 of 5)	1	39328162	39347298	19137	2	100527950	-10297	NA	GJA9-MYCBP	GJA9-MYCBP readthrough
chr1	39381294	39381537	244	*	Egr1_peak_1753	205	Exon (uc010oin.1/54933, exon 2 of 6)	1	39351479	39407456	55978	2	54933	25919	ENSG00000158315	RHBDL2	rhomboid, veinlet-like 2 (Drosophila)
chr1	39389378	39389621	244	*	Egr1_peak_1754	382	Intron (uc010oio.1/54933, intron 7 of 7)	1	39351479	39407456	55978	2	54933	17835	ENSG00000158315	RHBDL2	rhomboid, veinlet-like 2 (Drosophila)
chr1	39456695	39456970	276	*	Egr1_peak_1755	352	Promoter (<=1kb)	1	39456916	39471737	14822	1	79647	0	ENSG00000174574	AKIRIN1	akirin 1
chr1	39457533	39457776	244	*	Egr1_peak_1756	274	Promoter (<=1kb)	1	39456916	39471737	14822	1	79647	617	ENSG00000174574	AKIRIN1	akirin 1
chr1	39546610	39546853	244	*	Egr1_peak_1757	253	Promoter (<=1kb)	1	39547089	39952810	405722	1	23499	-236	ENSG00000127603	MACF1	microtubule-actin crosslinking factor 1
chr1	39547238	39547481	244	*	Egr1_peak_1758	205	Promoter (<=1kb)	1	39547089	39952810	405722	1	23499	149	ENSG00000127603	MACF1	microtubule-actin crosslinking factor 1
chr1	39552072	39552315	244	*	Egr1_peak_1759	175	Intron (uc010oir.3/23499, intron 2 of 2)	1	39547089	39952810	405722	1	23499	4983	ENSG00000127603	MACF1	microtubule-actin crosslinking factor 1
chr1	39568737	39568980	244	*	Egr1_peak_1760	330	3' UTR	1	39547089	39952810	405722	1	23499	21648	ENSG00000127603	MACF1	microtubule-actin crosslinking factor 1
chr1	39570819	39571062	244	*	Egr1_peak_1761	218	Intron (uc001cdc.2/23499, intron 1 of 61)	1	39547089	39952810	405722	1	23499	23730	ENSG00000127603	MACF1	microtubule-actin crosslinking factor 1
chr1	39571521	39571640	120	*	Egr1_peak_1762	411	Intron (uc001cdc.2/23499, intron 1 of 61)	1	39547089	39952810	405722	1	23499	24432	ENSG00000127603	MACF1	microtubule-actin crosslinking factor 1
chr1	39580991	39581232	242	*	Egr1_peak_1763	1000	Intron (uc001cdc.2/23499, intron 1 of 61)	1	39547089	39952810	405722	1	23499	33902	ENSG00000127603	MACF1	microtubule-actin crosslinking factor 1
chr1	39624906	39625149	244	*	Egr1_peak_1764	153	Intron (uc001cdc.2/23499, intron 1 of 61)	1	39547089	39952810	405722	1	23499	77817	ENSG00000127603	MACF1	microtubule-actin crosslinking factor 1
chr1	39633531	39633774	244	*	Egr1_peak_1765	151	Intron (uc001cdc.2/23499, intron 1 of 61)	1	39547089	39952810	405722	1	23499	86442	ENSG00000127603	MACF1	microtubule-actin crosslinking factor 1
chr1	39650096	39650339	244	*	Egr1_peak_1766	157	Intron (uc001cdc.2/23499, intron 1 of 61)	1	39547089	39952810	405722	1	23499	103007	ENSG00000127603	MACF1	microtubule-actin crosslinking factor 1
chr1	39670318	39670561	244	*	Egr1_peak_1767	251	5' UTR	1	39547089	39952810	405722	1	23499	123229	ENSG00000127603	MACF1	microtubule-actin crosslinking factor 1
chr1	39680761	39681063	303	*	Egr1_peak_1768	319	Intron (uc001cdc.2/23499, intron 1 of 61)	1	39547089	39952810	405722	1	23499	133672	ENSG00000127603	MACF1	microtubule-actin crosslinking factor 1
chr1	39683295	39683538	244	*	Egr1_peak_1769	147	Intron (uc001cdc.2/23499, intron 1 of 61)	1	39547089	39952810	405722	1	23499	136206	ENSG00000127603	MACF1	microtubule-actin crosslinking factor 1
chr1	39842389	39842632	244	*	Egr1_peak_1770	228	Intron (uc001cdc.2/23499, intron 46 of 61)	1	39875176	39882154	6979	1	643314	-32544	ENSG00000127603	KIAA0754	KIAA0754
chr1	39861306	39861549	244	*	Egr1_peak_1771	185	Intron (uc001cdc.2/23499, intron 51 of 61)	1	39875176	39882154	6979	1	643314	-13627	ENSG00000127603	KIAA0754	KIAA0754
chr1	39874313	39874553	241	*	Egr1_peak_1772	519	Promoter (<=1kb)	1	39875176	39882154	6979	1	643314	-623	ENSG00000127603	KIAA0754	KIAA0754
chr1	39874688	39874963	276	*	Egr1_peak_1773	339	Promoter (<=1kb)	1	39875176	39882154	6979	1	643314	-213	ENSG00000127603	KIAA0754	KIAA0754
chr1	39956554	39956797	244	*	Egr1_peak_1774	182	Promoter (<=1kb)	1	39957318	39995541	38224	1	353500	-521	ENSG00000183682	BMP8A	bone morphogenetic protein 8a
chr1	39957130	39957369	240	*	Egr1_peak_1775	625	Promoter (<=1kb)	1	39957318	39995541	38224	1	353500	0	ENSG00000183682	BMP8A	bone morphogenetic protein 8a
chr1	40041455	40041694	240	*	Egr1_peak_1776	1000	Promoter (<=1kb)	1	40026485	40042521	16037	2	8761	827	ENSG00000090621	PABPC4	poly(A) binding protein, cytoplasmic 4 (inducible form)
chr1	40042422	40042768	347	*	Egr1_peak_1777	1000	Promoter (<=1kb)	1	40026485	40042521	16037	2	8761	0	ENSG00000090621	PABPC4	poly(A) binding protein, cytoplasmic 4 (inducible form)
chr1	40097633	40097729	97	*	Egr1_peak_1778	464	Intron (uc010oiw.2/26508, intron 3 of 4)	1	40089103	40105348	16246	2	26508	7619	ENSG00000163909	HEYL	hes related family bHLH transcription factor with YRPW motif-like
chr1	40098789	40098935	147	*	Egr1_peak_1779	496	Intron (uc001cdp.3/26508, intron 4 of 4)	1	40089103	40105348	16246	2	26508	6413	ENSG00000163909	HEYL	hes related family bHLH transcription factor with YRPW motif-like
chr1	40105341	40105572	232	*	Egr1_peak_1780	1000	Promoter (<=1kb)	1	40089103	40105348	16246	2	26508	0	ENSG00000163909	HEYL	hes related family bHLH transcription factor with YRPW motif-like
chr1	40111888	40112131	244	*	Egr1_peak_1781	262	Distal Intergenic	1	40089103	40105348	16246	2	26508	-6540	ENSG00000163909	HEYL	hes related family bHLH transcription factor with YRPW motif-like
chr1	40124830	40125073	244	*	Egr1_peak_1782	163	Exon (uc001cdq.1/84618, exon 6 of 6)	1	40124793	40137710	12918	2	84618	12637	ENSG00000116981	NT5C1A	5'-nucleotidase, cytosolic IA
chr1	40132444	40132683	240	*	Egr1_peak_1783	392	Intron (uc001cdq.1/84618, intron 5 of 5)	1	40124793	40137710	12918	2	84618	5027	ENSG00000116981	NT5C1A	5'-nucleotidase, cytosolic IA
chr1	40137659	40137902	244	*	Egr1_peak_1784	158	Promoter (<=1kb)	1	40124793	40137710	12918	2	84618	0	ENSG00000116981	NT5C1A	5'-nucleotidase, cytosolic IA
chr1	40176382	40176657	276	*	Egr1_peak_1785	158	Distal Intergenic	1	40144645	40157089	12445	2	51440	-19293	ENSG00000116983	HPCAL4	hippocalcin like 4
chr1	40177661	40177936	276	*	Egr1_peak_1786	311	Distal Intergenic	1	40144645	40157089	12445	2	51440	-20572	ENSG00000116983	HPCAL4	hippocalcin like 4
chr1	40204475	40204714	240	*	Egr1_peak_1787	726	Promoter (<=1kb)	1	40204517	40229586	25070	1	10450	0	ENSG00000084072	PPIE	peptidylprolyl isomerase E
chr1	40248333	40248447	115	*	Egr1_peak_1788	377	Intron (uc001cdz.1/656, intron 6 of 6)	1	40223903	40254533	30631	2	656	6086	ENSG00000116985	BMP8B	bone morphogenetic protein 8b
chr1	40251213	40251456	244	*	Egr1_peak_1789	194	Intron (uc001cdz.1/656, intron 6 of 6)	1	40223903	40254533	30631	2	656	3077	ENSG00000116985	BMP8B	bone morphogenetic protein 8b
chr1	40254470	40254644	175	*	Egr1_peak_1790	723	Promoter (<=1kb)	1	40223903	40254533	30631	2	656	0	ENSG00000116985	BMP8B	bone morphogenetic protein 8b
chr1	40254850	40255089	240	*	Egr1_peak_1791	684	Promoter (<=1kb)	1	40223903	40254533	30631	2	656	-317	ENSG00000116985	BMP8B	bone morphogenetic protein 8b
chr1	40311299	40311538	240	*	Egr1_peak_1792	207	Intron (uc001cec.4/54802, intron 3 of 8)	1	40306706	40349177	42472	2	54802	37639	ENSG00000043514	TRIT1	tRNA isopentenyltransferase 1
chr1	40348907	40349150	244	*	Egr1_peak_1793	207	Promoter (<=1kb)	1	40306706	40349177	42472	2	54802	27	ENSG00000043514	TRIT1	tRNA isopentenyltransferase 1
chr1	40358340	40358493	154	*	Egr1_peak_1794	547	Downstream (2-3kb)	1	40306706	40349177	42472	2	54802	-9163	ENSG00000043514	TRIT1	tRNA isopentenyltransferase 1
chr1	40366315	40366558	244	*	Egr1_peak_1795	337	Promoter (1-2kb)	1	40361096	40367687	6592	2	4610	1129	ENSG00000116990	MYCL	v-myc avian myelocytomatosis viral oncogene lung carcinoma derived homolog
chr1	40367968	40368211	244	*	Egr1_peak_1796	157	Promoter (<=1kb)	1	40361096	40367687	6592	2	4610	-281	ENSG00000116990	MYCL	v-myc avian myelocytomatosis viral oncogene lung carcinoma derived homolog
chr1	40385301	40385540	240	*	Egr1_peak_1797	1000	Distal Intergenic	1	40361096	40367687	6592	2	4610	-17614	ENSG00000116990	MYCL	v-myc avian myelocytomatosis viral oncogene lung carcinoma derived homolog
chr1	40410169	40410412	244	*	Egr1_peak_1798	183	Distal Intergenic	1	40420784	40435628	14845	1	84879	-10372	ENSG00000168389	MFSD2A	major facilitator superfamily domain containing 2A
chr1	40420690	40420929	240	*	Egr1_peak_1799	181	Promoter (<=1kb)	1	40420784	40435628	14845	1	84879	0	ENSG00000168389	MFSD2A	major facilitator superfamily domain containing 2A
chr1	40421323	40421566	244	*	Egr1_peak_1800	1000	Promoter (<=1kb)	1	40420784	40435628	14845	1	84879	539	ENSG00000168389	MFSD2A	major facilitator superfamily domain containing 2A
chr1	40505250	40505493	244	*	Egr1_peak_1801	205	Promoter (<=1kb)	1	40506255	40538321	32067	1	10487	-762	ENSG00000131236	CAP1	CAP, adenylate cyclase-associated protein 1 (yeast)
chr1	40505942	40506257	316	*	Egr1_peak_1802	246	Promoter (<=1kb)	1	40506255	40538321	32067	1	10487	0	ENSG00000131236	CAP1	CAP, adenylate cyclase-associated protein 1 (yeast)
chr1	40506401	40506644	244	*	Egr1_peak_1803	155	Promoter (<=1kb)	1	40506255	40538321	32067	1	10487	146	ENSG00000131236	CAP1	CAP, adenylate cyclase-associated protein 1 (yeast)
chr1	40626845	40627157	313	*	Egr1_peak_1804	1000	Promoter (<=1kb)	1	40627041	40706593	79553	1	6018	0	ENSG00000117000	RLF	rearranged L-myc fusion
chr1	40652256	40652501	246	*	Egr1_peak_1805	264	Intron (uc001cfc.4/6018, intron 1 of 7)	1	40627041	40706593	79553	1	6018	25215	ENSG00000117000	RLF	rearranged L-myc fusion
chr1	40712037	40712280	244	*	Egr1_peak_1806	173	Promoter (1-2kb)	1	40713573	40717365	3793	1	127391	-1293	ENSG00000188800	TMCO2	transmembrane and coiled-coil domains 2
chr1	40723322	40723561	240	*	Egr1_peak_1807	347	Promoter (<=1kb)	1	40723722	40759856	36135	1	10269	-161	ENSG00000084073	ZMPSTE24	zinc metallopeptidase STE24
chr1	40723614	40723926	313	*	Egr1_peak_1808	712	Promoter (<=1kb)	1	40723722	40759856	36135	1	10269	0	ENSG00000084073	ZMPSTE24	zinc metallopeptidase STE24
chr1	40778272	40778511	240	*	Egr1_peak_1809	196	5' UTR	1	40766163	40783060	16898	2	1298	4549	ENSG00000049089	COL9A2	collagen type IX alpha 2
chr1	40781048	40781291	244	*	Egr1_peak_1810	185	Promoter (1-2kb)	1	40766163	40783060	16898	2	1298	1769	ENSG00000049089	COL9A2	collagen type IX alpha 2
chr1	40782304	40782579	276	*	Egr1_peak_1811	469	Promoter (<=1kb)	1	40766163	40783060	16898	2	1298	481	ENSG00000049089	COL9A2	collagen type IX alpha 2
chr1	40805365	40805608	244	*	Egr1_peak_1812	189	Distal Intergenic	1	40766163	40783060	16898	2	1298	-22305	ENSG00000049089	COL9A2	collagen type IX alpha 2
chr1	40810337	40810580	244	*	Egr1_peak_1813	432	Distal Intergenic	1	40766163	40783060	16898	2	1298	-27277	ENSG00000049089	COL9A2	collagen type IX alpha 2
chr1	40839233	40839448	216	*	Egr1_peak_1814	915	Promoter (<=1kb)	1	40839378	40888998	49621	1	64744	0	ENSG00000084070	SMAP2	small ArfGAP2
chr1	40840231	40840331	101	*	Egr1_peak_1815	495	Promoter (<=1kb)	1	40839378	40888998	49621	1	64744	853	ENSG00000084070	SMAP2	small ArfGAP2
chr1	40840415	40840658	244	*	Egr1_peak_1816	209	Promoter (1-2kb)	1	40839378	40888998	49621	1	64744	1037	ENSG00000084070	SMAP2	small ArfGAP2
chr1	40866140	40866383	244	*	Egr1_peak_1817	232	Intron (uc010ojh.2/64744, intron 1 of 7)	1	40839378	40888998	49621	1	64744	26762	ENSG00000084070	SMAP2	small ArfGAP2
chr1	40887012	40887251	240	*	Egr1_peak_1818	205	Intron (uc001cfj.3/64744, intron 9 of 9)	1	40915774	40929390	13617	1	65243	-28523	ENSG00000187801	ZFP69B	ZFP69 zinc finger protein B
chr1	40915587	40916061	475	*	Egr1_peak_1819	1000	Promoter (<=1kb)	1	40915774	40929390	13617	1	65243	0	ENSG00000187801	ZFP69B	ZFP69 zinc finger protein B
chr1	40916705	40916961	257	*	Egr1_peak_1820	1000	Promoter (<=1kb)	1	40915774	40929390	13617	1	65243	931	ENSG00000187801	ZFP69B	ZFP69 zinc finger protein B
chr1	40942674	40942949	276	*	Egr1_peak_1821	1000	Promoter (<=1kb)	1	40943302	40962015	18714	1	339559	-353	ENSG00000187815	ZFP69	ZFP69 zinc finger protein
chr1	40943419	40943658	240	*	Egr1_peak_1822	622	Promoter (<=1kb)	1	40943302	40962015	18714	1	339559	117	ENSG00000187815	ZFP69	ZFP69 zinc finger protein
chr1	40944030	40944273	244	*	Egr1_peak_1823	238	Promoter (<=1kb)	1	40943302	40962015	18714	1	339559	728	ENSG00000187815	ZFP69	ZFP69 zinc finger protein
chr1	40974256	40974507	252	*	Egr1_peak_1824	253	Promoter (<=1kb)	1	40974433	40982214	7782	1	64789	0	ENSG00000164002	EXO5	exonuclease 5
chr1	41119690	41119811	122	*	Egr1_peak_1825	494	Intron (uc001cfu.1/9783, intron 7 of 7)	1	41086352	41131324	44973	2	9783	11513	ENSG00000117016	RIMS3	regulating synaptic membrane exocytosis 3
chr1	41131313	41131556	244	*	Egr1_peak_1826	198	Promoter (<=1kb)	1	41086352	41131324	44973	2	9783	0	ENSG00000117016	RIMS3	regulating synaptic membrane exocytosis 3
chr1	41157310	41157627	318	*	Egr1_peak_1827	1000	Promoter (<=1kb)	1	41157242	41237276	80035	1	4802	68	ENSG00000066136	NFYC	nuclear transcription factor Y subunit gamma
chr1	41157848	41158091	244	*	Egr1_peak_1828	153	Promoter (<=1kb)	1	41154752	41157933	3182	2	100130557	0	NA	NFYC-AS1	NFYC antisense RNA 1
chr1	41174551	41174794	244	*	Egr1_peak_1829	483	Intron (uc010ojm.1/4802, intron 1 of 4)	1	41154752	41157933	3182	2	100130557	-16618	NA	NFYC-AS1	NFYC antisense RNA 1
chr1	41177356	41177599	244	*	Egr1_peak_1830	320	Intron (uc010ojm.1/4802, intron 1 of 4)	1	41154752	41157933	3182	2	100130557	-19423	NA	NFYC-AS1	NFYC antisense RNA 1
chr1	41227494	41227737	244	*	Egr1_peak_1831	197	Intron (uc010ojm.1/4802, intron 3 of 4)	1	41222956	41223044	89	1	407031	4538	ENSG00000207962	MIR30C1	microRNA 30c-1
chr1	41240012	41240255	244	*	Egr1_peak_1832	187	Distal Intergenic	1	41249684	41306124	56441	1	9132	-9429	ENSG00000117013	KCNQ4	potassium voltage-gated channel subfamily Q member 4
chr1	41249373	41249616	244	*	Egr1_peak_1833	162	Promoter (<=1kb)	1	41249684	41306124	56441	1	9132	-68	ENSG00000117013	KCNQ4	potassium voltage-gated channel subfamily Q member 4
chr1	41249831	41249942	112	*	Egr1_peak_1834	401	Promoter (<=1kb)	1	41249684	41306124	56441	1	9132	147	ENSG00000117013	KCNQ4	potassium voltage-gated channel subfamily Q member 4
chr1	41267974	41268285	312	*	Egr1_peak_1835	763	Intron (uc001cgh.2/9132, intron 1 of 13)	1	41249684	41306124	56441	1	9132	18290	ENSG00000117013	KCNQ4	potassium voltage-gated channel subfamily Q member 4
chr1	41284036	41284426	391	*	Egr1_peak_1836	161	Exon (uc001cgh.2/9132, exon 4 of 14)	1	41249684	41306124	56441	1	9132	34352	ENSG00000117013	KCNQ4	potassium voltage-gated channel subfamily Q member 4
chr1	41286589	41286832	244	*	Egr1_peak_1837	187	Intron (uc001cgh.2/9132, intron 7 of 13)	1	41249684	41306124	56441	1	9132	36905	ENSG00000117013	KCNQ4	potassium voltage-gated channel subfamily Q member 4
chr1	41305820	41306063	244	*	Egr1_peak_1838	166	3' UTR	1	41326728	41328018	1291	2	163732	21955	ENSG00000179862	CITED4	Cbp/p300 interacting transactivator with Glu/Asp rich carboxy-terminal domain 4
chr1	41329728	41329971	244	*	Egr1_peak_1839	302	Promoter (1-2kb)	1	41326728	41328018	1291	2	163732	-1710	ENSG00000179862	CITED4	Cbp/p300 interacting transactivator with Glu/Asp rich carboxy-terminal domain 4
chr1	41341439	41341682	244	*	Egr1_peak_1840	213	Distal Intergenic	1	41326728	41328018	1291	2	163732	-13421	ENSG00000179862	CITED4	Cbp/p300 interacting transactivator with Glu/Asp rich carboxy-terminal domain 4
chr1	41352319	41352558	240	*	Egr1_peak_1841	154	Distal Intergenic	1	41326728	41328018	1291	2	163732	-24301	ENSG00000179862	CITED4	Cbp/p300 interacting transactivator with Glu/Asp rich carboxy-terminal domain 4
chr1	41375736	41375979	244	*	Egr1_peak_1842	213	Distal Intergenic	1	41326728	41328018	1291	2	163732	-47718	ENSG00000179862	CITED4	Cbp/p300 interacting transactivator with Glu/Asp rich carboxy-terminal domain 4
chr1	41409957	41410200	244	*	Egr1_peak_1843	182	Distal Intergenic	1	41445007	41478235	33229	1	1503	-34807	ENSG00000171793	CTPS1	CTP synthase 1
chr1	41445151	41445390	240	*	Egr1_peak_1844	647	Promoter (<=1kb)	1	41445007	41478235	33229	1	1503	144	ENSG00000171793	CTPS1	CTP synthase 1
chr1	41446535	41446778	244	*	Egr1_peak_1845	471	Promoter (1-2kb)	1	41445007	41478235	33229	1	1503	1528	ENSG00000171793	CTPS1	CTP synthase 1
chr1	41700130	41700373	244	*	Egr1_peak_1846	208	Intron (uc001cgq.3/22955, intron 14 of 14)	1	41492871	41707815	214945	2	22955	7442	ENSG00000010803	SCMH1	sex comb on midleg homolog 1 (Drosophila)
chr1	41707600	41707875	276	*	Egr1_peak_1847	664	Promoter (<=1kb)	1	41492871	41707815	214945	2	22955	0	ENSG00000010803	SCMH1	sex comb on midleg homolog 1 (Drosophila)
chr1	41788541	41788784	244	*	Egr1_peak_1848	235	Distal Intergenic	1	41492871	41707815	214945	2	22955	-80726	ENSG00000010803	SCMH1	sex comb on midleg homolog 1 (Drosophila)
chr1	41799008	41799192	185	*	Egr1_peak_1849	796	Distal Intergenic	1	41492871	41707815	214945	2	22955	-91193	ENSG00000010803	SCMH1	sex comb on midleg homolog 1 (Drosophila)
chr1	41819477	41819725	249	*	Egr1_peak_1850	365	Distal Intergenic	1	41492871	41707815	214945	2	22955	-111662	ENSG00000010803	SCMH1	sex comb on midleg homolog 1 (Drosophila)
chr1	41826776	41827070	295	*	Egr1_peak_1851	1000	Distal Intergenic	1	41492871	41707815	214945	2	22955	-118961	ENSG00000010803	SCMH1	sex comb on midleg homolog 1 (Drosophila)
chr1	41828041	41828280	240	*	Egr1_peak_1852	504	Distal Intergenic	1	41492871	41707815	214945	2	22955	-120226	ENSG00000010803	SCMH1	sex comb on midleg homolog 1 (Drosophila)
chr1	41837456	41837731	276	*	Egr1_peak_1853	200	Distal Intergenic	1	41944446	41950344	5899	2	1907	112613	ENSG00000127129	EDN2	endothelin 2
chr1	41857680	41857923	244	*	Egr1_peak_1854	255	Distal Intergenic	1	41944446	41950344	5899	2	1907	92421	ENSG00000127129	EDN2	endothelin 2
chr1	41898342	41898585	244	*	Egr1_peak_1855	173	Distal Intergenic	1	41944446	41950344	5899	2	1907	51759	ENSG00000127129	EDN2	endothelin 2
chr1	41959798	41960041	244	*	Egr1_peak_1856	230	Distal Intergenic	1	41944446	41950344	5899	2	1907	-9454	ENSG00000127129	EDN2	endothelin 2
chr1	41961950	41962123	174	*	Egr1_peak_1857	616	Distal Intergenic	1	41944446	41950344	5899	2	1907	-11606	ENSG00000127129	EDN2	endothelin 2
chr1	41981885	41982128	244	*	Egr1_peak_1858	245	Intron (uc001cgy.3/59269, intron 2 of 4)	1	41944446	41950344	5899	2	1907	-31541	ENSG00000127129	EDN2	endothelin 2
chr1	42002096	42002339	244	*	Egr1_peak_1859	276	Intron (uc001cgy.3/59269, intron 3 of 4)	1	41944446	41950344	5899	2	1907	-51752	ENSG00000127129	EDN2	endothelin 2
chr1	42006562	42006749	188	*	Egr1_peak_1860	871	Intron (uc001cgy.3/59269, intron 3 of 4)	1	41944446	41950344	5899	2	1907	-56218	ENSG00000127129	EDN2	endothelin 2
chr1	42048611	42048854	244	*	Egr1_peak_1861	164	Exon (uc001cgy.3/59269, exon 1 of 5)	1	41944446	41950344	5899	2	1907	-98267	ENSG00000127129	EDN2	endothelin 2
chr1	42099622	42099865	244	*	Egr1_peak_1862	269	Intron (uc001cgz.4/59269, intron 7 of 8)	1	41944446	41950344	5899	2	1907	-149278	ENSG00000127129	EDN2	endothelin 2
chr1	42115799	42116042	244	*	Egr1_peak_1863	147	Intron (uc001cgz.4/59269, intron 7 of 8)	1	41944446	41950344	5899	2	1907	-165455	ENSG00000127129	EDN2	endothelin 2
chr1	42127283	42127522	240	*	Egr1_peak_1864	213	Intron (uc001cgz.4/59269, intron 7 of 8)	1	41944446	41950344	5899	2	1907	-176939	ENSG00000127129	EDN2	endothelin 2
chr1	42127956	42128195	240	*	Egr1_peak_1865	178	Intron (uc001cgz.4/59269, intron 7 of 8)	1	41944446	41950344	5899	2	1907	-177612	ENSG00000127129	EDN2	endothelin 2
chr1	42144088	42144375	288	*	Egr1_peak_1866	243	Intron (uc001cgz.4/59269, intron 7 of 8)	1	41944446	41950344	5899	2	1907	-193744	ENSG00000127129	EDN2	endothelin 2
chr1	42179337	42179612	276	*	Egr1_peak_1867	192	Intron (uc001cgz.4/59269, intron 8 of 8)	1	41944446	41950344	5899	2	1907	-228993	ENSG00000127129	EDN2	endothelin 2
chr1	42193141	42193380	240	*	Egr1_peak_1868	249	Intron (uc001cgz.4/59269, intron 8 of 8)	1	41944446	41950344	5899	2	1907	-242797	ENSG00000127129	EDN2	endothelin 2
chr1	42204707	42204946	240	*	Egr1_peak_1869	158	Intron (uc001cgz.4/59269, intron 8 of 8)	1	41944446	41950344	5899	2	1907	-254363	ENSG00000127129	EDN2	endothelin 2
chr1	42216974	42217223	250	*	Egr1_peak_1870	1000	Intron (uc001cgz.4/59269, intron 8 of 8)	1	41944446	41950344	5899	2	1907	-266630	ENSG00000127129	EDN2	endothelin 2
chr1	42217832	42218071	240	*	Egr1_peak_1871	199	Intron (uc001cgz.4/59269, intron 8 of 8)	1	41944446	41950344	5899	2	1907	-267488	ENSG00000127129	EDN2	endothelin 2
chr1	42248939	42249182	244	*	Egr1_peak_1872	264	Intron (uc001cgz.4/59269, intron 8 of 8)	1	41972036	42501596	529561	2	59269	252414	ENSG00000127124	HIVEP3	human immunodeficiency virus type I enhancer binding protein 3
chr1	42272500	42272832	333	*	Egr1_peak_1873	984	Intron (uc001cgz.4/59269, intron 8 of 8)	1	41972036	42501596	529561	2	59269	228764	ENSG00000127124	HIVEP3	human immunodeficiency virus type I enhancer binding protein 3
chr1	42289285	42289560	276	*	Egr1_peak_1874	309	Intron (uc001cgz.4/59269, intron 8 of 8)	1	41972036	42501596	529561	2	59269	212036	ENSG00000127124	HIVEP3	human immunodeficiency virus type I enhancer binding protein 3
chr1	42344254	42344529	276	*	Egr1_peak_1875	264	Intron (uc001cgz.4/59269, intron 8 of 8)	1	41972036	42501596	529561	2	59269	157067	ENSG00000127124	HIVEP3	human immunodeficiency virus type I enhancer binding protein 3
chr1	42501269	42501475	207	*	Egr1_peak_1876	724	Promoter (<=1kb)	1	41972036	42501596	529561	2	59269	121	ENSG00000127124	HIVEP3	human immunodeficiency virus type I enhancer binding protein 3
chr1	42501565	42501812	248	*	Egr1_peak_1877	1000	Promoter (<=1kb)	1	41972036	42501596	529561	2	59269	0	ENSG00000127124	HIVEP3	human immunodeficiency virus type I enhancer binding protein 3
chr1	42610782	42611025	244	*	Egr1_peak_1878	148	Distal Intergenic	1	42619092	42621495	2404	1	2981	-8067	ENSG00000044012	GUCA2B	guanylate cyclase activator 2B
chr1	42800863	42801193	331	*	Egr1_peak_1879	1000	Promoter (<=1kb)	1	42642210	42801548	159339	2	22887	355	ENSG00000198815	FOXJ3	forkhead box J3
chr1	42880046	42880289	244	*	Egr1_peak_1880	232	Exon (uc001chi.2/284716, exon 5 of 5)	1	42846468	42889900	43433	1	284716	33578	ENSG00000177181	RIMKLA	ribosomal modification protein rimK-like family member A
chr1	42922014	42922289	276	*	Egr1_peak_1881	1000	Promoter (<=1kb)	1	42922173	42926086	3914	1	79717	0	ENSG00000127125	PPCS	phosphopantothenoylcysteine synthetase
chr1	42928804	42929043	240	*	Egr1_peak_1882	272	Promoter (<=1kb)	1	42929025	43120335	191311	1	728621	0	ENSG00000186409	CCDC30	coiled-coil domain containing 30
chr1	43122982	43123225	244	*	Egr1_peak_1883	249	Promoter (<=1kb)	1	43124048	43142429	18382	1	10465	-823	ENSG00000171960	PPIH	peptidylprolyl isomerase H
chr1	43123926	43124225	300	*	Egr1_peak_1884	790	Promoter (<=1kb)	1	43124048	43142429	18382	1	10465	0	ENSG00000171960	PPIH	peptidylprolyl isomerase H
chr1	43147065	43147308	244	*	Egr1_peak_1885	257	Promoter (<=1kb)	1	43148066	43168020	19955	1	4904	-758	ENSG00000065978	YBX1	Y-box binding protein 1
chr1	43148637	43148912	276	*	Egr1_peak_1886	1000	Promoter (<=1kb)	1	43148066	43168020	19955	1	4904	571	ENSG00000065978	YBX1	Y-box binding protein 1
chr1	43189342	43189585	244	*	Egr1_peak_1887	257	Distal Intergenic	1	43198764	43205925	7162	2	149461	16340	ENSG00000164007	CLDN19	claudin 19
chr1	43201107	43201317	211	*	Egr1_peak_1888	1000	3' UTR	1	43198764	43205925	7162	2	149461	4608	ENSG00000164007	CLDN19	claudin 19
chr1	43205917	43206160	244	*	Egr1_peak_1889	271	Promoter (<=1kb)	1	43198764	43205925	7162	2	149461	0	ENSG00000164007	CLDN19	claudin 19
chr1	43228919	43229162	244	*	Egr1_peak_1890	173	Intron (uc001chv.2/64175, intron 14 of 14)	1	43212006	43232755	20750	2	64175	3593	ENSG00000117385	P3H1	prolyl 3-hydroxylase 1
chr1	43232144	43232383	240	*	Egr1_peak_1891	809	Promoter (<=1kb)	1	43212006	43232755	20750	2	64175	372	ENSG00000117385	P3H1	prolyl 3-hydroxylase 1
chr1	43232771	43233046	276	*	Egr1_peak_1892	1000	Promoter (<=1kb)	1	43232916	43241413	8498	1	79078	0	ENSG00000164008	C1orf50	chromosome 1 open reading frame 50
chr1	43233203	43233442	240	*	Egr1_peak_1893	181	Promoter (<=1kb)	1	43232916	43241413	8498	1	79078	287	ENSG00000164008	C1orf50	chromosome 1 open reading frame 50
chr1	43282713	43282956	244	*	Egr1_peak_1894	272	Promoter (<=1kb)	1	43282776	43310660	27885	1	114625	0	ENSG00000164010	ERMAP	erythroblast membrane associated protein (Scianna blood group)
chr1	43291125	43291295	171	*	Egr1_peak_1895	745	5' UTR	1	43272723	43283059	10337	2	374969	-8066	ENSG00000177868	SVBP	small vasohibin binding protein
chr1	43312410	43312615	206	*	Egr1_peak_1896	792	Promoter (<=1kb)	1	43312244	43318146	5903	1	51058	166	ENSG00000164011	ZNF691	zinc finger protein 691
chr1	43315858	43315964	107	*	Egr1_peak_1897	422	Intron (uc001cig.3/51058, intron 1 of 1)	1	43312244	43318146	5903	1	51058	3614	ENSG00000164011	ZNF691	zinc finger protein 691
chr1	43388781	43389024	244	*	Egr1_peak_1898	259	Downstream (2-3kb)	1	43424720	43449029	24310	1	440584	-35696	ENSG00000227533	SLC2A1-AS1	SLC2A1 antisense RNA 1
chr1	43389604	43389677	74	*	Egr1_peak_1899	380	Downstream (1-2kb)	1	43424720	43449029	24310	1	440584	-35043	ENSG00000227533	SLC2A1-AS1	SLC2A1 antisense RNA 1
chr1	43390576	43390816	241	*	Egr1_peak_1900	1000	Downstream (<1kb)	1	43424720	43449029	24310	1	440584	-33904	ENSG00000227533	SLC2A1-AS1	SLC2A1 antisense RNA 1
chr1	43402099	43402214	116	*	Egr1_peak_1901	481	Intron (uc001cik.2/6513, intron 8 of 9)	1	43424720	43449029	24310	1	440584	-22506	ENSG00000227533	SLC2A1-AS1	SLC2A1 antisense RNA 1
chr1	43415238	43415481	244	*	Egr1_peak_1902	217	Intron (uc001cik.2/6513, intron 9 of 9)	1	43424720	43449029	24310	1	440584	-9239	ENSG00000227533	SLC2A1-AS1	SLC2A1 antisense RNA 1
chr1	43418240	43418483	244	*	Egr1_peak_1903	187	Intron (uc001cik.2/6513, intron 9 of 9)	1	43424720	43449029	24310	1	440584	-6237	ENSG00000227533	SLC2A1-AS1	SLC2A1 antisense RNA 1
chr1	43423570	43424054	485	*	Egr1_peak_1904	1000	Promoter (<=1kb)	1	43424720	43449029	24310	1	440584	-666	ENSG00000227533	SLC2A1-AS1	SLC2A1 antisense RNA 1
chr1	43424477	43424724	248	*	Egr1_peak_1905	788	Promoter (<=1kb)	1	43424720	43449029	24310	1	440584	0	ENSG00000227533	SLC2A1-AS1	SLC2A1 antisense RNA 1
chr1	43425571	43425814	244	*	Egr1_peak_1906	205	Promoter (<=1kb)	1	43391046	43424847	33802	2	6513	-724	ENSG00000117394	SLC2A1	solute carrier family 2 member 1
chr1	43428799	43429042	244	*	Egr1_peak_1907	293	Intron (uc001cil.3/440584, intron 1 of 3)	1	43391046	43424847	33802	2	6513	-3952	ENSG00000117394	SLC2A1	solute carrier family 2 member 1
chr1	43429399	43429650	252	*	Egr1_peak_1908	1000	Intron (uc001cil.3/440584, intron 1 of 3)	1	43391046	43424847	33802	2	6513	-4552	ENSG00000117394	SLC2A1	solute carrier family 2 member 1
chr1	43474396	43474671	276	*	Egr1_peak_1909	170	Distal Intergenic	1	43391046	43424847	33802	2	6513	-49549	ENSG00000117394	SLC2A1	solute carrier family 2 member 1
chr1	43510588	43510831	244	*	Egr1_peak_1910	155	Distal Intergenic	1	43391046	43424847	33802	2	6513	-85741	ENSG00000117394	SLC2A1	solute carrier family 2 member 1
chr1	43533988	43534275	288	*	Egr1_peak_1911	175	Distal Intergenic	1	43613594	43622067	8474	1	440585	-79319	ENSG00000186973	FAM183A	family with sequence similarity 183 member A
chr1	43609184	43609459	276	*	Egr1_peak_1912	164	Intron (uc009vwn.1/uc009vwn.1, intron 1 of 2)	1	43613594	43622067	8474	1	440585	-4135	ENSG00000186973	FAM183A	family with sequence similarity 183 member A
chr1	43637784	43638082	299	*	Egr1_peak_1913	861	Promoter (<=1kb)	1	43638001	43720029	82029	1	149465	0	ENSG00000243710	CFAP57	cilia and flagella associated protein 57
chr1	43736525	43736800	276	*	Egr1_peak_1914	410	Promoter (<=1kb)	1	43629845	43736607	106763	2	10969	0	ENSG00000117395	EBNA1BP2	EBNA1 binding protein 2
chr1	43751225	43751348	124	*	Egr1_peak_1915	494	Promoter (<=1kb)	1	43747557	43751288	3732	2	149466	0	ENSG00000253313	C1orf210	chromosome 1 open reading frame 210
chr1	43770637	43770901	265	*	Egr1_peak_1916	1000	5' UTR	1	43766566	43791552	24987	1	7075	4071	ENSG00000066056	TIE1	tyrosine kinase with immunoglobulin like and EGF like domains 1
chr1	43783753	43783961	209	*	Egr1_peak_1917	976	Intron (uc001ciu.3/7075, intron 17 of 22)	1	43766566	43791552	24987	1	7075	17187	ENSG00000066056	TIE1	tyrosine kinase with immunoglobulin like and EGF like domains 1
chr1	43795955	43796148	194	*	Egr1_peak_1918	1000	Distal Intergenic	1	43803475	43820135	16661	1	4352	-7327	ENSG00000117400	MPL	MPL proto-oncogene, thrombopoietin receptor
chr1	43810843	43811079	237	*	Egr1_peak_1919	1000	Intron (uc001civ.3/4352, intron 6 of 9)	1	43803475	43820135	16661	1	4352	7368	ENSG00000117400	MPL	MPL proto-oncogene, thrombopoietin receptor
chr1	43815113	43815356	244	*	Egr1_peak_1920	313	3' UTR	1	43824626	43828873	4248	1	991	-9270	ENSG00000117399	CDC20	cell division cycle 20
chr1	43826371	43826614	244	*	Egr1_peak_1921	278	Promoter (1-2kb)	1	43824626	43828873	4248	1	991	1745	ENSG00000117399	CDC20	cell division cycle 20
chr1	43829011	43829254	244	*	Egr1_peak_1922	163	3' UTR	1	43824626	43828873	4248	1	991	4385	ENSG00000117399	CDC20	cell division cycle 20
chr1	43831987	43832230	244	*	Egr1_peak_1923	258	Promoter (1-2kb)	1	43829068	43833745	4678	2	64834	1515	ENSG00000066322	ELOVL1	ELOVL fatty acid elongase 1
chr1	43833053	43833215	163	*	Egr1_peak_1924	402	Promoter (<=1kb)	1	43829068	43833745	4678	2	64834	530	ENSG00000066322	ELOVL1	ELOVL fatty acid elongase 1
chr1	43833253	43833492	240	*	Egr1_peak_1925	208	Promoter (<=1kb)	1	43829068	43833745	4678	2	64834	253	ENSG00000066322	ELOVL1	ELOVL fatty acid elongase 1
chr1	43833639	43833882	244	*	Egr1_peak_1926	171	Promoter (<=1kb)	1	43829068	43833745	4678	2	64834	0	ENSG00000066322	ELOVL1	ELOVL fatty acid elongase 1
chr1	43844209	43844484	276	*	Egr1_peak_1927	231	Distal Intergenic	1	43829068	43833745	4678	2	64834	-10464	ENSG00000066322	ELOVL1	ELOVL fatty acid elongase 1
chr1	43855356	43855632	277	*	Egr1_peak_1928	1000	Promoter (<=1kb)	1	43849579	43855483	5905	2	112950	0	ENSG00000159479	MED8	mediator complex subunit 8
chr1	43988494	43988737	244	*	Egr1_peak_1929	397	Distal Intergenic	1	43996547	44089343	92797	1	5792	-7810	ENSG00000142949	PTPRF	protein tyrosine phosphatase, receptor type F
chr1	44008293	44008536	244	*	Egr1_peak_1930	244	Intron (uc001cjq.4/5792, intron 2 of 7)	1	43996547	44089343	92797	1	5792	11746	ENSG00000142949	PTPRF	protein tyrosine phosphatase, receptor type F
chr1	44015902	44016187	286	*	Egr1_peak_1931	250	Intron (uc001cjq.4/5792, intron 3 of 7)	1	43996547	44089343	92797	1	5792	19355	ENSG00000142949	PTPRF	protein tyrosine phosphatase, receptor type F
chr1	44031351	44031587	237	*	Egr1_peak_1932	991	Intron (uc001cjq.4/5792, intron 5 of 7)	1	43996547	44089343	92797	1	5792	34804	ENSG00000142949	PTPRF	protein tyrosine phosphatase, receptor type F
chr1	44087688	44087764	77	*	Egr1_peak_1933	371	3' UTR	1	44115797	44171189	55393	1	9682	-28033	ENSG00000066135	KDM4A	lysine demethylase 4A
chr1	44116003	44116246	244	*	Egr1_peak_1934	296	Promoter (<=1kb)	1	44115797	44171189	55393	1	9682	206	ENSG00000066135	KDM4A	lysine demethylase 4A
chr1	44172847	44173102	256	*	Egr1_peak_1935	760	Promoter (<=1kb)	1	44165356	44173012	7657	2	100132774	0	NA	KDM4A-AS1	KDM4A antisense RNA 1
chr1	44173211	44173400	190	*	Egr1_peak_1936	370	Promoter (<=1kb)	1	44165356	44173012	7657	2	100132774	-199	NA	KDM4A-AS1	KDM4A antisense RNA 1
chr1	44240213	44240279	67	*	Egr1_peak_1937	360	Intron (uc009vwu.1/6487, intron 2 of 7)	1	44165356	44173012	7657	2	100132774	-67201	NA	KDM4A-AS1	KDM4A antisense RNA 1
chr1	44300853	44301096	244	*	Egr1_peak_1938	205	Intron (uc009vwu.1/6487, intron 5 of 7)	1	44398992	44402912	3921	1	9048	-97896	ENSG00000117407	ARTN	artemin
chr1	44329886	44330090	205	*	Egr1_peak_1939	1000	Intron (uc009vwu.1/6487, intron 7 of 7)	1	44398992	44402912	3921	1	9048	-68902	ENSG00000117407	ARTN	artemin
chr1	44395302	44395454	153	*	Egr1_peak_1940	528	Intron (uc001cjz.4/6487, intron 11 of 11)	1	44398992	44402912	3921	1	9048	-3538	ENSG00000117407	ARTN	artemin
chr1	44412203	44412412	210	*	Egr1_peak_1941	1000	Promoter (<=1kb)	1	44412478	44433694	21217	1	9670	-66	ENSG00000117408	IPO13	importin 13
chr1	44412832	44412908	77	*	Egr1_peak_1942	340	Promoter (<=1kb)	1	44412478	44433694	21217	1	9670	354	ENSG00000117408	IPO13	importin 13
chr1	44424587	44424830	244	*	Egr1_peak_1943	273	Intron (uc001ckx.3/9670, intron 11 of 19)	1	44435653	44439043	3391	1	1802	-10823	ENSG00000132768	DPH2	DPH2 homolog
chr1	44440448	44440689	242	*	Egr1_peak_1944	998	Promoter (<=1kb)	1	44440602	44443972	3371	1	533	0	ENSG00000117410	ATP6V0B	ATPase H+ transporting V0 subunit b
chr1	44441008	44441251	244	*	Egr1_peak_1945	157	Promoter (<=1kb)	1	44440602	44443972	3371	1	533	406	ENSG00000117410	ATP6V0B	ATPase H+ transporting V0 subunit b
chr1	44444453	44444554	102	*	Egr1_peak_1946	409	Promoter (<=1kb)	1	44444874	44456843	11970	1	8704	-320	ENSG00000117411	B4GALT2	UDP-Gal:betaGlcNAc beta 1,4- galactosyltransferase, polypeptide 2
chr1	44445466	44445580	115	*	Egr1_peak_1947	383	Promoter (<=1kb)	1	44444874	44456843	11970	1	8704	592	ENSG00000117411	B4GALT2	UDP-Gal:betaGlcNAc beta 1,4- galactosyltransferase, polypeptide 2
chr1	44457082	44457325	244	*	Egr1_peak_1948	176	Promoter (<=1kb)	1	44457280	44462198	4919	1	149473	0	ENSG00000159214	CCDC24	coiled-coil domain containing 24
chr1	44457489	44457732	244	*	Egr1_peak_1949	229	Promoter (<=1kb)	1	44457280	44462198	4919	1	149473	209	ENSG00000159214	CCDC24	coiled-coil domain containing 24
chr1	44460506	44460749	244	*	Egr1_peak_1950	155	Intron (uc001clj.3/149473, intron 5 of 8)	1	44457280	44462198	4919	1	149473	3226	ENSG00000159214	CCDC24	coiled-coil domain containing 24
chr1	44495862	44496082	221	*	Egr1_peak_1951	549	Promoter (1-2kb)	1	44457172	44497164	39993	2	6536	1082	ENSG00000196517	SLC6A9	solute carrier family 6 member 9
chr1	44501679	44501890	212	*	Egr1_peak_1952	1000	Distal Intergenic	1	44457172	44497164	39993	2	6536	-4515	ENSG00000196517	SLC6A9	solute carrier family 6 member 9
chr1	44504952	44505195	244	*	Egr1_peak_1953	199	Distal Intergenic	1	44457172	44497164	39993	2	6536	-7788	ENSG00000196517	SLC6A9	solute carrier family 6 member 9
chr1	44510013	44510256	244	*	Egr1_peak_1954	215	Distal Intergenic	1	44514030	44600809	86780	1	128209	-3774	ENSG00000171872	KLF17	Kruppel-like factor 17
chr1	44537943	44538164	222	*	Egr1_peak_1955	1000	Intron (uc009vxf.1/128209, intron 2 of 2)	1	44514030	44600809	86780	1	128209	23913	ENSG00000171872	KLF17	Kruppel-like factor 17
chr1	44596609	44596852	244	*	Egr1_peak_1956	184	Intron (uc001clp.3/128209, intron 3 of 3)	1	44679125	44686351	7227	1	55929	-82273	ENSG00000178028	DMAP1	DNA methyltransferase 1 associated protein 1
chr1	44678975	44679250	276	*	Egr1_peak_1957	942	Promoter (<=1kb)	1	44679125	44686351	7227	1	55929	0	ENSG00000178028	DMAP1	DNA methyltransferase 1 associated protein 1
chr1	44703786	44704052	267	*	Egr1_peak_1958	1000	Intron (uc010okv.2/79033, intron 1 of 6)	1	44679125	44686351	7227	1	55929	24661	ENSG00000178028	DMAP1	DNA methyltransferase 1 associated protein 1
chr1	44733349	44733592	244	*	Egr1_peak_1959	179	Intron (uc010okv.2/79033, intron 2 of 6)	1	44679125	44686351	7227	1	55929	54224	ENSG00000178028	DMAP1	DNA methyltransferase 1 associated protein 1
chr1	44756571	44756814	244	*	Egr1_peak_1960	289	Intron (uc010okv.2/79033, intron 3 of 6)	1	44686742	44820939	134198	2	79033	64125	ENSG00000117419	ERI3	ERI1 exoribonuclease family member 3
chr1	44820594	44820766	173	*	Egr1_peak_1961	427	Promoter (<=1kb)	1	44686742	44820939	134198	2	79033	173	ENSG00000117419	ERI3	ERI1 exoribonuclease family member 3
chr1	44875510	44875716	207	*	Egr1_peak_1962	1000	Intron (uc001clv.1/55182, intron 1 of 14)	1	44870960	45117396	246437	1	55182	4550	ENSG00000187147	RNF220	ring finger protein 220
chr1	44939010	44939253	244	*	Egr1_peak_1963	240	Intron (uc001clv.1/55182, intron 2 of 14)	1	44870960	45117396	246437	1	55182	68050	ENSG00000187147	RNF220	ring finger protein 220
chr1	44987166	44987329	164	*	Egr1_peak_1964	689	Intron (uc001clv.1/55182, intron 2 of 14)	1	45011165	45011224	60	1	100847089	-23836	ENSG00000263381	MIR5584	microRNA 5584
chr1	45053538	45053781	244	*	Egr1_peak_1965	159	Intron (uc001clv.1/55182, intron 2 of 14)	1	45011165	45011224	60	1	100847089	42373	ENSG00000263381	MIR5584	microRNA 5584
chr1	45059390	45059633	244	*	Egr1_peak_1966	146	Intron (uc001clv.1/55182, intron 2 of 14)	1	45011165	45011224	60	1	100847089	48225	ENSG00000263381	MIR5584	microRNA 5584
chr1	45060862	45061137	276	*	Egr1_peak_1967	212	Intron (uc001clv.1/55182, intron 2 of 14)	1	45011165	45011224	60	1	100847089	49697	ENSG00000263381	MIR5584	microRNA 5584
chr1	45075799	45075913	115	*	Egr1_peak_1968	462	Intron (uc001clv.1/55182, intron 2 of 14)	1	45119501	45140099	20599	2	79639	64186	ENSG00000126106	TMEM53	transmembrane protein 53
chr1	45082144	45082387	244	*	Egr1_peak_1969	291	Intron (uc001clv.1/55182, intron 3 of 14)	1	45119501	45140099	20599	2	79639	57712	ENSG00000126106	TMEM53	transmembrane protein 53
chr1	45087732	45087975	244	*	Egr1_peak_1970	275	Intron (uc001clv.1/55182, intron 3 of 14)	1	45119501	45140099	20599	2	79639	52124	ENSG00000126106	TMEM53	transmembrane protein 53
chr1	45097445	45097743	299	*	Egr1_peak_1971	1000	5' UTR	1	45119501	45140099	20599	2	79639	42356	ENSG00000126106	TMEM53	transmembrane protein 53
chr1	45098482	45098652	171	*	Egr1_peak_1972	805	Intron (uc001clv.1/55182, intron 6 of 14)	1	45119501	45140099	20599	2	79639	41447	ENSG00000126106	TMEM53	transmembrane protein 53
chr1	45103574	45103817	244	*	Egr1_peak_1973	226	Intron (uc001clv.1/55182, intron 8 of 14)	1	45119501	45140099	20599	2	79639	36282	ENSG00000126106	TMEM53	transmembrane protein 53
chr1	45130483	45130722	240	*	Egr1_peak_1974	171	Intron (uc001cmc.3/79639, intron 2 of 2)	1	45119501	45140099	20599	2	79639	9377	ENSG00000126106	TMEM53	transmembrane protein 53
chr1	45139751	45140026	276	*	Egr1_peak_1975	1000	Promoter (<=1kb)	1	45119501	45140099	20599	2	79639	73	ENSG00000126106	TMEM53	transmembrane protein 53
chr1	45140178	45140421	244	*	Egr1_peak_1976	166	Promoter (<=1kb)	1	45140394	45191263	50870	1	339541	0	ENSG00000198520	C1orf228	chromosome 1 open reading frame 228
chr1	45156637	45156750	114	*	Egr1_peak_1977	431	Intron (uc001cmf.2/339541, intron 2 of 11)	1	45140394	45191263	50870	1	339541	16243	ENSG00000198520	C1orf228	chromosome 1 open reading frame 228
chr1	45187216	45187695	480	*	Egr1_peak_1978	1000	Intron (uc001cmf.2/339541, intron 6 of 11)	1	45205490	45233438	27949	1	11004	-17795	ENSG00000142945	KIF2C	kinesin family member 2C
chr1	45189282	45189521	240	*	Egr1_peak_1979	177	Intron (uc001cmf.2/339541, intron 6 of 11)	1	45205490	45233438	27949	1	11004	-15969	ENSG00000142945	KIF2C	kinesin family member 2C
chr1	45190257	45190500	244	*	Egr1_peak_1980	284	Exon (uc001cmf.2/339541, exon 9 of 12)	1	45205490	45233438	27949	1	11004	-14990	ENSG00000142945	KIF2C	kinesin family member 2C
chr1	45196098	45196337	240	*	Egr1_peak_1981	512	Distal Intergenic	1	45205490	45233438	27949	1	11004	-9153	ENSG00000142945	KIF2C	kinesin family member 2C
chr1	45196456	45196944	489	*	Egr1_peak_1982	927	Distal Intergenic	1	45205490	45233438	27949	1	11004	-8546	ENSG00000142945	KIF2C	kinesin family member 2C
chr1	45196984	45197113	130	*	Egr1_peak_1983	184	Distal Intergenic	1	45205490	45233438	27949	1	11004	-8377	ENSG00000142945	KIF2C	kinesin family member 2C
chr1	45205269	45205547	279	*	Egr1_peak_1984	764	Promoter (<=1kb)	1	45205490	45233438	27949	1	11004	0	ENSG00000142945	KIF2C	kinesin family member 2C
chr1	45205848	45205954	107	*	Egr1_peak_1985	497	Promoter (<=1kb)	1	45205490	45233438	27949	1	11004	358	ENSG00000142945	KIF2C	kinesin family member 2C
chr1	45240388	45240555	168	*	Egr1_peak_1986	620	Promoter (<=1kb)	1	45241246	45244412	3167	1	6202	-691	ENSG00000142937	RPS8	ribosomal protein S8
chr1	45241719	45241962	244	*	Egr1_peak_1987	167	Promoter (<=1kb)	1	45241537	45241610	74	1	26811	182	ENSG00000264294	SNORD55	small nucleolar RNA, C/D box 55
chr1	45249826	45250065	240	*	Egr1_peak_1988	188	3' UTR	1	45249257	45253426	4170	2	266675	3361	ENSG00000142959	BEST4	bestrophin 4
chr1	45265865	45265940	76	*	Egr1_peak_1989	314	Promoter (<=1kb)	1	45266036	45271667	5632	1	1263	-96	ENSG00000173846	PLK3	polo like kinase 3
chr1	45267563	45267806	244	*	Egr1_peak_1990	192	Promoter (1-2kb)	1	45266036	45271667	5632	1	1263	1527	ENSG00000173846	PLK3	polo like kinase 3
chr1	45268094	45268154	61	*	Egr1_peak_1991	368	Promoter (2-3kb)	1	45266036	45271667	5632	1	1263	2058	ENSG00000173846	PLK3	polo like kinase 3
chr1	45272938	45273177	240	*	Egr1_peak_1992	167	Promoter (<=1kb)	1	45271586	45272957	1372	2	343521	0	ENSG00000188396	TCTEX1D4	Tctex1 domain containing 4
chr1	45273311	45273733	423	*	Egr1_peak_1993	1000	Promoter (<=1kb)	1	45271586	45272957	1372	2	343521	-354	ENSG00000188396	TCTEX1D4	Tctex1 domain containing 4
chr1	45275322	45275562	241	*	Egr1_peak_1994	1000	Promoter (1-2kb)	1	45274154	45279801	5648	1	149478	1168	ENSG00000222009	BTBD19	BTB domain containing 19
chr1	45276101	45276340	240	*	Egr1_peak_1995	321	Promoter (1-2kb)	1	45274154	45279801	5648	1	149478	1947	ENSG00000222009	BTBD19	BTB domain containing 19
chr1	45277360	45277603	244	*	Egr1_peak_1996	185	Intron (uc010old.1/149478, intron 3 of 7)	1	45274154	45279801	5648	1	149478	3206	ENSG00000222009	BTBD19	BTB domain containing 19
chr1	45279487	45279726	240	*	Egr1_peak_1997	232	3' UTR	1	45274154	45279801	5648	1	149478	5333	ENSG00000222009	BTBD19	BTB domain containing 19
chr1	45280726	45280969	244	*	Egr1_peak_1998	194	Distal Intergenic	1	45274154	45279801	5648	1	149478	6572	ENSG00000222009	BTBD19	BTB domain containing 19
[truncated: 42,987 more rows]
